# Supplementary material for: An effective approach for generating a three-Cys2His2 zinc-finger-DNA complex model by docking
Source: BMC Bioinformatics. 2010 Jun 18;11:334. doi: 10.1186/1471-2105-11-334 (PMC2905368; doi:10.1186/1471-2105-11-334)
Supplement: Additional file 2 — Structural coordinates of Sp1-DNA complex models. This file contains the structural coordinates of the best 10 Sp1-DNA complex models in PDB format. [file 1471-2105-11-334-S2.PDB]

MODEL        1                                                                  
ATOM      1  CB  LYS A   1     -15.974  12.273  -9.909  1.00  2.71      A   
ATOM      2  CG  LYS A   1     -14.839  13.074  -9.291  1.00  2.91      A   
ATOM      3  CD  LYS A   1     -15.232  14.525  -9.088  1.00  3.08      A   
ATOM      4  CE  LYS A   1     -14.204  15.258  -8.243  1.00  3.35      A   
ATOM      5  NZ  LYS A   1     -14.533  16.699  -8.102  1.00  3.56      A   
ATOM      6  HZ1 LYS A   1     -13.920  17.140  -7.387  1.00  3.68      A   
ATOM      7  HZ2 LYS A   1     -15.525  16.810  -7.813  1.00  3.77      A   
ATOM      8  HZ3 LYS A   1     -14.392  17.185  -9.011  1.00  3.82      A   
ATOM      9  C   LYS A   1     -16.254  10.182  -8.528  1.00  2.36      A   
ATOM     10  O   LYS A   1     -16.719   9.045  -8.474  1.00  2.40      A   
ATOM     11  N   LYS A   1     -16.447  10.086 -10.989  1.00  2.65      A   
ATOM     12  HT1 LYS A   1     -16.256   9.064 -10.961  1.00  2.69      A   
ATOM     13  HT2 LYS A   1     -16.101  10.466 -11.891  1.00  2.82      A   
ATOM     14  HT3 LYS A   1     -17.472  10.236 -10.933  1.00  2.81      A   
ATOM     15  CA  LYS A   1     -15.765  10.755  -9.857  1.00  2.51      A   
ATOM     16  N   LYS A   2     -16.147  10.970  -7.463  1.00  2.31      A   
ATOM     17  HN  LYS A   2     -15.775  11.869  -7.573  1.00  2.42      A   
ATOM     18  CA  LYS A   2     -16.574  10.550  -6.138  1.00  2.20      A   
ATOM     19  CB  LYS A   2     -16.125  11.579  -5.099  1.00  2.22      A   
ATOM     20  CG  LYS A   2     -14.665  11.991  -5.203  1.00  2.22      A   
ATOM     21  CD  LYS A   2     -13.742  10.863  -4.779  1.00  2.35      A   
ATOM     22  CE  LYS A   2     -12.367  11.389  -4.402  1.00  2.43      A   
ATOM     23  NZ  LYS A   2     -11.545  10.352  -3.721  1.00  2.52      A   
ATOM     24  HZ1 LYS A   2     -11.217   9.646  -4.409  1.00  2.78      A   
ATOM     25  HZ2 LYS A   2     -12.111   9.868  -2.992  1.00  2.83      A   
ATOM     26  HZ3 LYS A   2     -10.718  10.789  -3.267  1.00  2.72      A   
ATOM     27  C   LYS A   2     -18.093  10.410  -6.087  1.00  2.26      A   
ATOM     28  O   LYS A   2     -18.807  11.386  -5.864  1.00  2.39      A   
ATOM     29  N   GLN A   3     -18.580   9.200  -6.314  1.00  2.22      A   
ATOM     30  HN  GLN A   3     -17.962   8.464  -6.508  1.00  2.19      A   
ATOM     31  CA  GLN A   3     -20.015   8.942  -6.299  1.00  2.30      A   
ATOM     32  CB  GLN A   3     -20.490   8.432  -7.659  1.00  2.40      A   
ATOM     33  CG  GLN A   3     -20.477   9.481  -8.756  1.00  2.64      A   
ATOM     34  CD  GLN A   3     -21.356   9.099  -9.926  1.00  2.84      A   
ATOM     35  OE1 GLN A   3     -22.364   8.412  -9.761  1.00  3.03      A   
ATOM     36  NE2 GLN A   3     -20.989   9.549 -11.111  1.00  3.16      A   
ATOM     37 HE21 GLN A   3     -20.180  10.101 -11.167  1.00  3.35      A   
ATOM     38 HE22 GLN A   3     -21.538   9.310 -11.888  1.00  3.39      A   
ATOM     39  C   GLN A   3     -20.393   7.945  -5.215  1.00  2.21      A   
ATOM     40  O   GLN A   3     -21.553   7.550  -5.095  1.00  2.32      A   
ATOM     41  N   HIS A   4     -19.412   7.517  -4.437  1.00  2.05      A   
ATOM     42  HN  HIS A   4     -18.498   7.850  -4.585  1.00  2.03      A   
ATOM     43  CA  HIS A   4     -19.658   6.562  -3.359  1.00  1.96      A   
ATOM     44  CB  HIS A   4     -19.083   5.182  -3.700  1.00  1.88      A   
ATOM     45  CG  HIS A   4     -19.677   4.554  -4.923  1.00  1.97      A   
ATOM     46  ND1 HIS A   4     -21.018   4.633  -5.236  1.00  2.18      A   
ATOM     47  HD1 HIS A   4     -21.701   5.110  -4.716  1.00  2.53      A   
ATOM     48  CD2 HIS A   4     -19.103   3.837  -5.920  1.00  2.31      A   
ATOM     49  CE1 HIS A   4     -21.243   3.990  -6.366  1.00  2.26      A   
ATOM     50  NE2 HIS A   4     -20.099   3.501  -6.800  1.00  2.34      A   
ATOM     51  HE2 HIS A   4     -19.978   2.992  -7.639  1.00  2.65      A   
ATOM     52  C   HIS A   4     -19.070   7.071  -2.052  1.00  1.93      A   
ATOM     53  O   HIS A   4     -17.878   6.919  -1.802  1.00  1.91      A   
ATOM     54  N   ILE A   5     -19.906   7.689  -1.232  1.00  1.98      A   
ATOM     55  HN  ILE A   5     -20.850   7.781  -1.488  1.00  2.06      A   
ATOM     56  CA  ILE A   5     -19.464   8.229   0.048  1.00  1.98      A   
ATOM     57  CB  ILE A   5     -20.219   9.532   0.407  1.00  2.12      A   
ATOM     58  CG1 ILE A   5     -19.594  10.220   1.627  1.00  2.15      A   
ATOM     59  CG2 ILE A   5     -21.701   9.263   0.632  1.00  2.19      A   
ATOM     60  CD1 ILE A   5     -20.107  11.624   1.867  1.00  2.31      A   
ATOM     61  C   ILE A   5     -19.631   7.197   1.161  1.00  1.91      A   
ATOM     62  O   ILE A   5     -20.532   6.356   1.114  1.00  1.92      A   
ATOM     63  N   CYS A   6     -18.742   7.245   2.140  1.00  1.87      A   
ATOM     64  HN  CYS A   6     -18.027   7.918   2.106  1.00  1.89      A   
ATOM     65  CA  CYS A   6     -18.793   6.324   3.262  1.00  1.82      A   
ATOM     66  CB  CYS A   6     -17.467   6.344   4.028  1.00  1.79      A   
ATOM     67  SG  CYS A   6     -17.106   4.824   4.940  1.00  2.19      A   
ATOM     68  HG  CYS A   6     -18.047   3.937   4.639  1.00  2.94      A   
ATOM     69  C   CYS A   6     -19.954   6.671   4.190  1.00  1.89      A   
ATOM     70  O   CYS A   6     -20.130   7.826   4.584  1.00  1.98      A   
ATOM     71  N   HIS A   7     -20.740   5.664   4.544  1.00  1.88      A   
ATOM     72  HN  HIS A   7     -20.534   4.761   4.217  1.00  1.85      A   
ATOM     73  CA  HIS A   7     -21.893   5.855   5.418  1.00  1.97      A   
ATOM     74  CB  HIS A   7     -23.021   4.888   5.042  1.00  2.03      A   
ATOM     75  CG  HIS A   7     -23.843   5.324   3.867  1.00  2.23      A   
ATOM     76  ND1 HIS A   7     -25.220   5.311   3.869  1.00  2.62      A   
ATOM     77  HD1 HIS A   7     -25.791   5.033   4.621  1.00  2.87      A   
ATOM     78  CD2 HIS A   7     -23.478   5.771   2.641  1.00  2.56      A   
ATOM     79  CE1 HIS A   7     -25.664   5.726   2.699  1.00  2.97      A   
ATOM     80  NE2 HIS A   7     -24.630   6.013   1.933  1.00  2.88      A   
ATOM     81  HE2 HIS A   7     -24.677   6.159   0.961  1.00  3.22      A   
ATOM     82  C   HIS A   7     -21.503   5.657   6.878  1.00  1.96      A   
ATOM     83  O   HIS A   7     -22.263   5.093   7.667  1.00  2.10      A   
ATOM     84  N   ILE A   8     -20.313   6.122   7.231  1.00  1.89      A   
ATOM     85  HN  ILE A   8     -19.765   6.580   6.561  1.00  1.90      A   
ATOM     86  CA  ILE A   8     -19.810   6.002   8.590  1.00  1.89      A   
ATOM     87  CB  ILE A   8     -18.489   5.194   8.638  1.00  1.81      A   
ATOM     88  CG1 ILE A   8     -18.676   3.791   8.046  1.00  1.77      A   
ATOM     89  CG2 ILE A   8     -17.950   5.111  10.061  1.00  1.84      A   
ATOM     90  CD1 ILE A   8     -19.716   2.946   8.756  1.00  1.82      A   
ATOM     91  C   ILE A   8     -19.567   7.389   9.168  1.00  1.98      A   
ATOM     92  O   ILE A   8     -18.819   8.180   8.593  1.00  2.01      A   
ATOM     93  N   GLN A   9     -20.213   7.681  10.289  1.00  2.06      A   
ATOM     94  HN  GLN A   9     -20.808   7.006  10.683  1.00  2.07      A   
ATOM     95  CA  GLN A   9     -20.074   8.973  10.952  1.00  2.18      A   
ATOM     96  CB  GLN A   9     -20.955   9.038  12.205  1.00  2.30      A   
ATOM     97  CG  GLN A   9     -22.415   8.680  11.967  1.00  2.42      A   
ATOM     98  CD  GLN A   9     -22.688   7.194  12.107  1.00  2.52      A   
ATOM     99  OE1 GLN A   9     -22.570   6.432  11.144  1.00  2.62      A   
ATOM    100  NE2 GLN A   9     -23.056   6.771  13.304  1.00  2.79      A   
ATOM    101 HE21 GLN A   9     -23.134   7.431  14.026  1.00  2.94      A   
ATOM    102 HE22 GLN A   9     -23.232   5.816  13.424  1.00  2.99      A   
ATOM    103  C   GLN A   9     -18.618   9.236  11.321  1.00  2.16      A   
ATOM    104  O   GLN A   9     -18.055   8.565  12.187  1.00  2.14      A   
ATOM    105  N   GLY A  10     -18.008  10.196  10.642  1.00  2.21      A   
ATOM    106  HN  GLY A  10     -18.503  10.680   9.946  1.00  2.26      A   
ATOM    107  CA  GLY A  10     -16.625  10.532  10.908  1.00  2.22      A   
ATOM    108  C   GLY A  10     -15.734  10.244   9.718  1.00  2.13      A   
ATOM    109  O   GLY A  10     -14.682  10.868   9.548  1.00  2.17      A   
ATOM    110  N   CYS A  11     -16.166   9.313   8.877  1.00  2.04      A   
ATOM    111  HN  CYS A  11     -17.029   8.872   9.050  1.00  2.06      A   
ATOM    112  CA  CYS A  11     -15.404   8.939   7.695  1.00  1.97      A   
ATOM    113  CB  CYS A  11     -15.531   7.440   7.415  1.00  1.88      A   
ATOM    114  SG  CYS A  11     -14.457   6.384   8.415  1.00  2.15      A   
ATOM    115  HG  CYS A  11     -14.119   7.058   9.510  1.00  2.51      A   
ATOM    116  C   CYS A  11     -15.851   9.734   6.474  1.00  2.01      A   
ATOM    117  O   CYS A  11     -16.684   9.275   5.693  1.00  2.07      A   
ATOM    118  N   GLY A  12     -15.293  10.926   6.313  1.00  2.08      A   
ATOM    119  HN  GLY A  12     -14.636  11.242   6.970  1.00  2.13      A   
ATOM    120  CA  GLY A  12     -15.638  11.762   5.180  1.00  2.16      A   
ATOM    121  C   GLY A  12     -14.823  11.402   3.955  1.00  2.09      A   
ATOM    122  O   GLY A  12     -14.316  12.277   3.252  1.00  2.20      A   
ATOM    123  N   LYS A  13     -14.702  10.108   3.699  1.00  1.97      A   
ATOM    124  HN  LYS A  13     -15.157   9.464   4.284  1.00  1.96      A   
ATOM    125  CA  LYS A  13     -13.943   9.618   2.564  1.00  1.92      A   
ATOM    126  CB  LYS A  13     -13.039   8.455   2.978  1.00  1.85      A   
ATOM    127  CG  LYS A  13     -11.554   8.786   2.961  1.00  1.95      A   
ATOM    128  CD  LYS A  13     -11.010   8.862   1.541  1.00  2.03      A   
ATOM    129  CE  LYS A  13      -9.521   9.173   1.542  1.00  2.00      A   
ATOM    130  NZ  LYS A  13      -8.930   9.088   0.181  1.00  2.17      A   
ATOM    131  HZ1 LYS A  13      -7.937   9.394   0.204  1.00  2.46      A   
ATOM    132  HZ2 LYS A  13      -9.451   9.697  -0.476  1.00  2.52      A   
ATOM    133  HZ3 LYS A  13      -8.971   8.109  -0.169  1.00  2.32      A   
ATOM    134  C   LYS A  13     -14.870   9.184   1.441  1.00  1.90      A   
ATOM    135  O   LYS A  13     -15.577   8.181   1.553  1.00  1.90      A   
ATOM    136  N   VAL A  14     -14.877   9.957   0.371  1.00  1.92      A   
ATOM    137  HN  VAL A  14     -14.311  10.755   0.356  1.00  1.96      A   
ATOM    138  CA  VAL A  14     -15.702   9.652  -0.783  1.00  1.93      A   
ATOM    139  CB  VAL A  14     -16.307  10.925  -1.414  1.00  2.06      A   
ATOM    140  CG1 VAL A  14     -17.624  10.605  -2.102  1.00  2.22      A   
ATOM    141  CG2 VAL A  14     -16.494  12.020  -0.373  1.00  2.34      A   
ATOM    142  C   VAL A  14     -14.858   8.929  -1.826  1.00  1.87      A   
ATOM    143  O   VAL A  14     -13.730   9.338  -2.113  1.00  1.90      A   
ATOM    144  N   TYR A  15     -15.391   7.849  -2.370  1.00  1.81      A   
ATOM    145  HN  TYR A  15     -16.292   7.564  -2.091  1.00  1.83      A   
ATOM    146  CA  TYR A  15     -14.680   7.069  -3.370  1.00  1.77      A   
ATOM    147  CB  TYR A  15     -14.498   5.623  -2.897  1.00  1.66      A   
ATOM    148  CG  TYR A  15     -13.576   5.467  -1.705  1.00  1.61      A   
ATOM    149  CD1 TYR A  15     -14.000   5.786  -0.419  1.00  1.64      A   
ATOM    150  CD2 TYR A  15     -12.281   5.003  -1.867  1.00  1.64      A   
ATOM    151  CE1 TYR A  15     -13.158   5.647   0.665  1.00  1.63      A   
ATOM    152  CE2 TYR A  15     -11.431   4.858  -0.788  1.00  1.65      A   
ATOM    153  CZ  TYR A  15     -11.874   5.183   0.476  1.00  1.61      A   
ATOM    154  OH  TYR A  15     -11.033   5.043   1.553  1.00  1.65      A   
ATOM    155  HH  TYR A  15     -10.116   5.077   1.251  1.00  1.67      A   
ATOM    156  C   TYR A  15     -15.417   7.092  -4.703  1.00  1.83      A   
ATOM    157  O   TYR A  15     -16.581   7.496  -4.779  1.00  1.90      A   
ATOM    158  N   GLY A  16     -14.731   6.661  -5.746  1.00  1.84      A   
ATOM    159  HN  GLY A  16     -13.810   6.354  -5.617  1.00  1.82      A   
ATOM    160  CA  GLY A  16     -15.322   6.628  -7.065  1.00  1.93      A   
ATOM    161  C   GLY A  16     -15.345   5.224  -7.622  1.00  1.88      A   
ATOM    162  O   GLY A  16     -16.325   4.809  -8.234  1.00  2.05      A   
ATOM    163  N   LYS A  17     -14.265   4.488  -7.388  1.00  1.77      A   
ATOM    164  HN  LYS A  17     -13.529   4.875  -6.874  1.00  1.78      A   
ATOM    165  CA  LYS A  17     -14.153   3.118  -7.867  1.00  1.78      A   
ATOM    166  CB  LYS A  17     -12.689   2.772  -8.165  1.00  1.86      A   
ATOM    167  CG  LYS A  17     -11.906   3.883  -8.850  1.00  1.86      A   
ATOM    168  CD  LYS A  17     -10.473   3.457  -9.130  1.00  2.16      A   
ATOM    169  CE  LYS A  17      -9.536   4.654  -9.199  1.00  2.61      A   
ATOM    170  NZ  LYS A  17      -9.869   5.576 -10.317  1.00  3.05      A   
ATOM    171  HZ1 LYS A  17     -10.882   5.808 -10.306  1.00  3.34      A   
ATOM    172  HZ2 LYS A  17      -9.637   5.138 -11.231  1.00  3.28      A   
ATOM    173  HZ3 LYS A  17      -9.326   6.458 -10.225  1.00  3.37      A   
ATOM    174  C   LYS A  17     -14.704   2.152  -6.827  1.00  1.66      A   
ATOM    175  O   LYS A  17     -14.343   2.221  -5.647  1.00  1.56      A   
ATOM    176  N   THR A  18     -15.570   1.249  -7.267  1.00  1.71      A   
ATOM    177  HN  THR A  18     -15.823   1.249  -8.216  1.00  1.82      A   
ATOM    178  CA  THR A  18     -16.175   0.264  -6.384  1.00  1.66      A   
ATOM    179  CB  THR A  18     -17.231  -0.556  -7.142  1.00  1.80      A   
ATOM    180  OG1 THR A  18     -17.228  -0.161  -8.524  1.00  2.06      A   
ATOM    181  HG1 THR A  18     -17.709  -0.819  -9.042  1.00  2.16      A   
ATOM    182  CG2 THR A  18     -18.610  -0.310  -6.550  1.00  1.90      A   
ATOM    183  C   THR A  18     -15.124  -0.673  -5.792  1.00  1.52      A   
ATOM    184  O   THR A  18     -15.285  -1.188  -4.683  1.00  1.48      A   
ATOM    185  N   SER A  19     -14.023  -0.851  -6.513  1.00  1.49      A   
ATOM    186  HN  SER A  19     -13.937  -0.386  -7.372  1.00  1.56      A   
ATOM    187  CA  SER A  19     -12.939  -1.718  -6.074  1.00  1.42      A   
ATOM    188  CB  SER A  19     -12.104  -2.138  -7.285  1.00  1.46      A   
ATOM    189  OG  SER A  19     -12.048  -1.090  -8.243  1.00  1.71      A   
ATOM    190  HG  SER A  19     -12.203  -1.453  -9.125  1.00  1.83      A   
ATOM    191  C   SER A  19     -12.056  -1.026  -5.029  1.00  1.34      A   
ATOM    192  O   SER A  19     -10.897  -1.399  -4.827  1.00  1.38      A   
ATOM    193  N   HIS A  20     -12.603  -0.001  -4.384  1.00  1.33      A   
ATOM    194  HN  HIS A  20     -13.523   0.264  -4.608  1.00  1.41      A   
ATOM    195  CA  HIS A  20     -11.882   0.740  -3.352  1.00  1.28      A   
ATOM    196  CB  HIS A  20     -11.478   2.133  -3.851  1.00  1.35      A   
ATOM    197  CG  HIS A  20     -10.211   2.172  -4.656  1.00  1.22      A   
ATOM    198  ND1 HIS A  20      -9.553   1.041  -5.092  1.00  1.46      A   
ATOM    199  HD1 HIS A  20      -9.835   0.111  -4.921  1.00  1.94      A   
ATOM    200  CD2 HIS A  20      -9.488   3.220  -5.115  1.00  1.54      A   
ATOM    201  CE1 HIS A  20      -8.482   1.394  -5.781  1.00  1.46      A   
ATOM    202  NE2 HIS A  20      -8.419   2.711  -5.813  1.00  1.50      A   
ATOM    203  HE2 HIS A  20      -7.623   3.226  -6.073  1.00  1.87      A   
ATOM    204  C   HIS A  20     -12.736   0.868  -2.094  1.00  1.28      A   
ATOM    205  O   HIS A  20     -12.220   0.866  -0.977  1.00  1.26      A   
ATOM    206  N   LEU A  21     -14.050   0.968  -2.290  1.00  1.35      A   
ATOM    207  HN  LEU A  21     -14.396   0.953  -3.206  1.00  1.41      A   
ATOM    208  CA  LEU A  21     -14.995   1.104  -1.185  1.00  1.39      A   
ATOM    209  CB  LEU A  21     -16.419   1.283  -1.735  1.00  1.51      A   
ATOM    210  CG  LEU A  21     -17.393   2.131  -0.901  1.00  1.60      A   
ATOM    211  CD1 LEU A  21     -17.891   1.371   0.321  1.00  1.54      A   
ATOM    212  CD2 LEU A  21     -16.762   3.454  -0.497  1.00  1.73      A   
ATOM    213  C   LEU A  21     -14.931  -0.105  -0.251  1.00  1.32      A   
ATOM    214  O   LEU A  21     -14.934   0.043   0.970  1.00  1.31      A   
ATOM    215  N   ARG A  22     -14.850  -1.296  -0.837  1.00  1.31      A   
ATOM    216  HN  ARG A  22     -14.840  -1.343  -1.815  1.00  1.35      A   
ATOM    217  CA  ARG A  22     -14.790  -2.535  -0.065  1.00  1.28      A   
ATOM    218  CB  ARG A  22     -14.740  -3.752  -0.989  1.00  1.33      A   
ATOM    219  CG  ARG A  22     -15.874  -3.821  -1.996  1.00  1.48      A   
ATOM    220  CD  ARG A  22     -16.013  -5.221  -2.575  1.00  1.56      A   
ATOM    221  NE  ARG A  22     -14.751  -5.737  -3.105  1.00  1.60      A   
ATOM    222  HE  ARG A  22     -14.071  -6.020  -2.455  1.00  1.93      A   
ATOM    223  CZ  ARG A  22     -14.485  -5.861  -4.405  1.00  1.73      A   
ATOM    224  NH1 ARG A  22     -15.374  -5.467  -5.310  1.00  2.17      A   
ATOM    225 HH11 ARG A  22     -16.248  -5.069  -5.022  1.00  2.33      A   
ATOM    226 HH12 ARG A  22     -15.180  -5.578  -6.289  1.00  2.60      A   
ATOM    227  NH2 ARG A  22     -13.322  -6.370  -4.797  1.00  1.96      A   
ATOM    228 HH21 ARG A  22     -12.644  -6.660  -4.116  1.00  2.19      A   
ATOM    229 HH22 ARG A  22     -13.117  -6.473  -5.775  1.00  2.19      A   
ATOM    230  C   ARG A  22     -13.589  -2.551   0.875  1.00  1.19      A   
ATOM    231  O   ARG A  22     -13.673  -3.054   1.995  1.00  1.17      A   
ATOM    232  N   ALA A  23     -12.477  -1.989   0.418  1.00  1.18      A   
ATOM    233  HN  ALA A  23     -12.477  -1.589  -0.474  1.00  1.24      A   
ATOM    234  CA  ALA A  23     -11.259  -1.944   1.217  1.00  1.15      A   
ATOM    235  CB  ALA A  23     -10.091  -1.436   0.384  1.00  1.20      A   
ATOM    236  C   ALA A  23     -11.453  -1.079   2.457  1.00  1.13      A   
ATOM    237  O   ALA A  23     -11.129  -1.492   3.570  1.00  1.15      A   
ATOM    238  N   HIS A  24     -12.008   0.112   2.260  1.00  1.18      A   
ATOM    239  HN  HIS A  24     -12.263   0.377   1.349  1.00  1.23      A   
ATOM    240  CA  HIS A  24     -12.243   1.035   3.366  1.00  1.23      A   
ATOM    241  CB  HIS A  24     -12.623   2.427   2.849  1.00  1.40      A   
ATOM    242  CG  HIS A  24     -12.705   3.474   3.923  1.00  1.61      A   
ATOM    243  ND1 HIS A  24     -11.597   4.103   4.449  1.00  1.69      A   
ATOM    244  HD1 HIS A  24     -10.658   3.949   4.171  1.00  1.74      A   
ATOM    245  CD2 HIS A  24     -13.772   3.993   4.576  1.00  1.99      A   
ATOM    246  CE1 HIS A  24     -11.976   4.959   5.377  1.00  1.94      A   
ATOM    247  NE2 HIS A  24     -13.293   4.913   5.476  1.00  2.12      A   
ATOM    248  HE2 HIS A  24     -13.819   5.333   6.192  1.00  2.44      A   
ATOM    249  C   HIS A  24     -13.319   0.502   4.310  1.00  1.21      A   
ATOM    250  O   HIS A  24     -13.295   0.776   5.509  1.00  1.23      A   
ATOM    251  N   LEU A  25     -14.264  -0.253   3.764  1.00  1.20      A   
ATOM    252  HN  LEU A  25     -14.241  -0.425   2.800  1.00  1.21      A   
ATOM    253  CA  LEU A  25     -15.338  -0.825   4.564  1.00  1.21      A   
ATOM    254  CB  LEU A  25     -16.470  -1.344   3.669  1.00  1.26      A   
ATOM    255  CG  LEU A  25     -17.719  -1.854   4.391  1.00  1.38      A   
ATOM    256  CD1 LEU A  25     -18.394  -0.724   5.154  1.00  1.55      A   
ATOM    257  CD2 LEU A  25     -18.684  -2.500   3.407  1.00  1.49      A   
ATOM    258  C   LEU A  25     -14.807  -1.946   5.452  1.00  1.12      A   
ATOM    259  O   LEU A  25     -15.142  -2.029   6.635  1.00  1.13      A   
ATOM    260  N   ARG A  26     -13.949  -2.786   4.878  1.00  1.08      A   
ATOM    261  HN  ARG A  26     -13.707  -2.650   3.936  1.00  1.10      A   
ATOM    262  CA  ARG A  26     -13.361  -3.909   5.603  1.00  1.03      A   
ATOM    263  CB  ARG A  26     -12.536  -4.789   4.667  1.00  1.07      A   
ATOM    264  CG  ARG A  26     -13.282  -6.006   4.158  1.00  1.20      A   
ATOM    265  CD  ARG A  26     -12.320  -7.126   3.806  1.00  1.24      A   
ATOM    266  NE  ARG A  26     -11.749  -6.975   2.469  1.00  1.23      A   
ATOM    267  HE  ARG A  26     -11.189  -6.187   2.305  1.00  1.56      A   
ATOM    268  CZ  ARG A  26     -11.940  -7.852   1.488  1.00  1.28      A   
ATOM    269  NH1 ARG A  26     -12.711  -8.911   1.690  1.00  1.44      A   
ATOM    270 HH11 ARG A  26     -13.161  -9.050   2.586  1.00  1.49      A   
ATOM    271 HH12 ARG A  26     -12.842  -9.587   0.961  1.00  1.80      A   
ATOM    272  NH2 ARG A  26     -11.371  -7.666   0.303  1.00  1.68      A   
ATOM    273 HH21 ARG A  26     -10.795  -6.865   0.139  1.00  1.95      A   
ATOM    274 HH22 ARG A  26     -11.517  -8.331  -0.435  1.00  1.93      A   
ATOM    275  C   ARG A  26     -12.494  -3.436   6.761  1.00  0.99      A   
ATOM    276  O   ARG A  26     -12.266  -4.172   7.724  1.00  0.96      A   
ATOM    277  N   TRP A  27     -12.024  -2.201   6.663  1.00  1.05      A   
ATOM    278  HN  TRP A  27     -12.241  -1.671   5.866  1.00  1.11      A   
ATOM    279  CA  TRP A  27     -11.185  -1.615   7.693  1.00  1.10      A   
ATOM    280  CB  TRP A  27     -10.599  -0.291   7.200  1.00  1.23      A   
ATOM    281  CG  TRP A  27      -9.215  -0.025   7.701  1.00  1.23      A   
ATOM    282  CD1 TRP A  27      -8.071  -0.653   7.309  1.00  1.54      A   
ATOM    283  CD2 TRP A  27      -8.826   0.940   8.685  1.00  1.70      A   
ATOM    284  NE1 TRP A  27      -6.994  -0.140   7.984  1.00  1.82      A   
ATOM    285  HE1 TRP A  27      -6.057  -0.429   7.869  1.00  2.21      A   
ATOM    286  CE2 TRP A  27      -7.429   0.840   8.835  1.00  1.92      A   
ATOM    287  CE3 TRP A  27      -9.521   1.881   9.451  1.00  2.41      A   
ATOM    288  CZ2 TRP A  27      -6.714   1.644   9.721  1.00  2.59      A   
ATOM    289  CZ3 TRP A  27      -8.810   2.676  10.328  1.00  3.14      A   
ATOM    290  CH2 TRP A  27      -7.422   2.554  10.456  1.00  3.15      A   
ATOM    291  C   TRP A  27     -11.971  -1.392   8.983  1.00  1.12      A   
ATOM    292  O   TRP A  27     -11.391  -1.252  10.056  1.00  1.20      A   
ATOM    293  N   HIS A  28     -13.296  -1.357   8.879  1.00  1.15      A   
ATOM    294  HN  HIS A  28     -13.716  -1.477   7.998  1.00  1.16      A   
ATOM    295  CA  HIS A  28     -14.133  -1.146  10.053  1.00  1.22      A   
ATOM    296  CB  HIS A  28     -15.193  -0.075   9.798  1.00  1.32      A   
ATOM    297  CG  HIS A  28     -14.822   1.270  10.342  1.00  1.49      A   
ATOM    298  ND1 HIS A  28     -15.707   2.080  11.021  1.00  1.75      A   
ATOM    299  HD1 HIS A  28     -16.648   1.866  11.215  1.00  2.01      A   
ATOM    300  CD2 HIS A  28     -13.650   1.950  10.304  1.00  1.93      A   
ATOM    301  CE1 HIS A  28     -15.097   3.197  11.374  1.00  2.03      A   
ATOM    302  NE2 HIS A  28     -13.849   3.143  10.952  1.00  2.15      A   
ATOM    303  HE2 HIS A  28     -13.141   3.783  11.199  1.00  2.55      A   
ATOM    304  C   HIS A  28     -14.768  -2.440  10.546  1.00  1.19      A   
ATOM    305  O   HIS A  28     -15.241  -2.508  11.682  1.00  1.34      A   
ATOM    306  N   THR A  29     -14.777  -3.462   9.698  1.00  1.10      A   
ATOM    307  HN  THR A  29     -14.391  -3.353   8.804  1.00  1.09      A   
ATOM    308  CA  THR A  29     -15.348  -4.748  10.068  1.00  1.11      A   
ATOM    309  CB  THR A  29     -15.983  -5.457   8.859  1.00  1.11      A   
ATOM    310  OG1 THR A  29     -15.112  -5.346   7.725  1.00  1.26      A   
ATOM    311  HG1 THR A  29     -15.429  -5.929   7.024  1.00  1.50      A   
ATOM    312  CG2 THR A  29     -17.330  -4.839   8.523  1.00  1.43      A   
ATOM    313  C   THR A  29     -14.283  -5.646  10.687  1.00  1.08      A   
ATOM    314  O   THR A  29     -14.573  -6.457  11.564  1.00  1.18      A   
ATOM    315  N   GLY A  30     -13.046  -5.485  10.232  1.00  1.01      A   
ATOM    316  HN  GLY A  30     -12.874  -4.823   9.523  1.00  1.00      A   
ATOM    317  CA  GLY A  30     -11.954  -6.280  10.759  1.00  1.01      A   
ATOM    318  C   GLY A  30     -11.782  -7.586  10.014  1.00  0.96      A   
ATOM    319  O   GLY A  30     -11.269  -8.561  10.565  1.00  1.04      A   
ATOM    320  N   GLU A  31     -12.215  -7.605   8.762  1.00  0.91      A   
ATOM    321  HN  GLU A  31     -12.606  -6.791   8.380  1.00  0.94      A   
ATOM    322  CA  GLU A  31     -12.108  -8.800   7.940  1.00  0.90      A   
ATOM    323  CB  GLU A  31     -13.241  -8.855   6.912  1.00  0.95      A   
ATOM    324  CG  GLU A  31     -13.193 -10.071   6.001  1.00  1.20      A   
ATOM    325  CD  GLU A  31     -14.361 -10.134   5.041  1.00  1.35      A   
ATOM    326  OE1 GLU A  31     -14.230  -9.646   3.900  1.00  1.82      A   
ATOM    327  OE2 GLU A  31     -15.412 -10.691   5.416  1.00  1.82      A   
ATOM    328  C   GLU A  31     -10.754  -8.849   7.241  1.00  0.84      A   
ATOM    329  O   GLU A  31     -10.476  -8.051   6.346  1.00  0.84      A   
ATOM    330  N   ARG A  32      -9.909  -9.776   7.667  1.00  0.83      A   
ATOM    331  HN  ARG A  32     -10.185 -10.378   8.390  1.00  0.90      A   
ATOM    332  CA  ARG A  32      -8.583  -9.931   7.079  1.00  0.79      A   
ATOM    333  CB  ARG A  32      -7.494  -9.654   8.126  1.00  0.82      A   
ATOM    334  CG  ARG A  32      -7.739  -8.401   8.958  1.00  0.88      A   
ATOM    335  CD  ARG A  32      -6.513  -7.999   9.767  1.00  1.04      A   
ATOM    336  NE  ARG A  32      -5.953  -9.113  10.535  1.00  1.37      A   
ATOM    337  HE  ARG A  32      -5.124  -9.525  10.186  1.00  1.73      A   
ATOM    338  CZ  ARG A  32      -6.485  -9.594  11.660  1.00  1.78      A   
ATOM    339  NH1 ARG A  32      -7.578  -9.042  12.169  1.00  2.06      A   
ATOM    340 HH11 ARG A  32      -8.005  -8.256  11.716  1.00  1.97      A   
ATOM    341 HH12 ARG A  32      -7.991  -9.413  13.004  1.00  2.61      A   
ATOM    342  NH2 ARG A  32      -5.910 -10.614  12.285  1.00  2.38      A   
ATOM    343 HH21 ARG A  32      -5.071 -11.027  11.917  1.00  2.60      A   
ATOM    344 HH22 ARG A  32      -6.309 -10.980  13.129  1.00  2.80      A   
ATOM    345  C   ARG A  32      -8.432 -11.337   6.498  1.00  0.81      A   
ATOM    346  O   ARG A  32      -7.970 -12.252   7.178  1.00  0.86      A   
ATOM    347  N   PRO A  33      -8.833 -11.525   5.229  1.00  0.81      A   
ATOM    348  CA  PRO A  33      -8.776 -12.823   4.556  1.00  0.87      A   
ATOM    349  CB  PRO A  33      -9.933 -12.708   3.568  1.00  0.94      A   
ATOM    350  CG  PRO A  33      -9.938 -11.267   3.172  1.00  0.89      A   
ATOM    351  CD  PRO A  33      -9.385 -10.485   4.341  1.00  0.80      A   
ATOM    352  C   PRO A  33      -7.469 -13.060   3.801  1.00  0.83      A   
ATOM    353  O   PRO A  33      -7.411 -13.881   2.884  1.00  0.89      A   
ATOM    354  N   PHE A  34      -6.429 -12.336   4.175  1.00  0.77      A   
ATOM    355  HN  PHE A  34      -6.532 -11.686   4.902  1.00  0.77      A   
ATOM    356  CA  PHE A  34      -5.136 -12.489   3.529  1.00  0.74      A   
ATOM    357  CB  PHE A  34      -4.624 -11.154   2.983  1.00  0.71      A   
ATOM    358  CG  PHE A  34      -5.497 -10.579   1.903  1.00  0.75      A   
ATOM    359  CD1 PHE A  34      -6.395  -9.562   2.184  1.00  0.82      A   
ATOM    360  CD2 PHE A  34      -5.425 -11.060   0.604  1.00  0.84      A   
ATOM    361  CE1 PHE A  34      -7.203  -9.035   1.193  1.00  0.93      A   
ATOM    362  CE2 PHE A  34      -6.230 -10.538  -0.392  1.00  0.97      A   
ATOM    363  CZ  PHE A  34      -7.121  -9.524  -0.097  1.00  0.99      A   
ATOM    364  C   PHE A  34      -4.132 -13.125   4.482  1.00  0.74      A   
ATOM    365  O   PHE A  34      -3.487 -12.440   5.279  1.00  0.77      A   
ATOM    366  N   MET A  35      -4.033 -14.441   4.407  1.00  0.80      A   
ATOM    367  HN  MET A  35      -4.585 -14.919   3.751  1.00  0.86      A   
ATOM    368  CA  MET A  35      -3.129 -15.201   5.257  1.00  0.83      A   
ATOM    369  CB  MET A  35      -3.673 -16.618   5.483  1.00  0.91      A   
ATOM    370  CG  MET A  35      -4.765 -16.723   6.539  1.00  1.09      A   
ATOM    371  SD  MET A  35      -6.335 -15.984   6.034  1.00  1.40      A   
ATOM    372  CE  MET A  35      -6.845 -17.113   4.740  1.00  1.68      A   
ATOM    373  C   MET A  35      -1.732 -15.273   4.653  1.00  0.83      A   
ATOM    374  O   MET A  35      -1.555 -15.087   3.448  1.00  0.84      A   
ATOM    375  N   CYS A  36      -0.744 -15.541   5.497  1.00  0.92      A   
ATOM    376  HN  CYS A  36      -0.951 -15.685   6.441  1.00  1.04      A   
ATOM    377  CA  CYS A  36       0.639 -15.645   5.058  1.00  0.95      A   
ATOM    378  CB  CYS A  36       1.582 -15.488   6.253  1.00  1.15      A   
ATOM    379  SG  CYS A  36       0.800 -15.772   7.860  1.00  1.51      A   
ATOM    380  HG  CYS A  36      -0.109 -14.820   8.042  1.00  1.30      A   
ATOM    381  C   CYS A  36       0.875 -16.979   4.349  1.00  1.01      A   
ATOM    382  O   CYS A  36       1.047 -18.014   4.990  1.00  1.29      A   
ATOM    383  N   THR A  37       0.871 -16.937   3.023  1.00  1.01      A   
ATOM    384  HN  THR A  37       0.730 -16.077   2.576  1.00  1.06      A   
ATOM    385  CA  THR A  37       1.056 -18.125   2.200  1.00  1.19      A   
ATOM    386  CB  THR A  37       0.881 -17.763   0.719  1.00  1.46      A   
ATOM    387  OG1 THR A  37       1.614 -16.562   0.445  1.00  1.58      A   
ATOM    388  HG1 THR A  37       1.577 -16.379  -0.502  1.00  1.88      A   
ATOM    389  CG2 THR A  37      -0.586 -17.530   0.396  1.00  1.86      A   
ATOM    390  C   THR A  37       2.431 -18.770   2.397  1.00  1.15      A   
ATOM    391  O   THR A  37       2.538 -19.977   2.605  1.00  1.28      A   
ATOM    392  N   TRP A  38       3.477 -17.964   2.307  1.00  1.12      A   
ATOM    393  HN  TRP A  38       3.327 -17.016   2.112  1.00  1.14      A   
ATOM    394  CA  TRP A  38       4.841 -18.460   2.463  1.00  1.22      A   
ATOM    395  CB  TRP A  38       5.841 -17.512   1.806  1.00  1.36      A   
ATOM    396  CG  TRP A  38       6.192 -17.895   0.403  1.00  1.48      A   
ATOM    397  CD1 TRP A  38       5.352 -17.951  -0.671  1.00  1.99      A   
ATOM    398  CD2 TRP A  38       7.484 -18.277  -0.078  1.00  1.55      A   
ATOM    399  NE1 TRP A  38       6.043 -18.342  -1.792  1.00  2.06      A   
ATOM    400  HE1 TRP A  38       5.657 -18.453  -2.692  1.00  2.47      A   
ATOM    401  CE2 TRP A  38       7.357 -18.548  -1.453  1.00  1.75      A   
ATOM    402  CE3 TRP A  38       8.739 -18.414   0.521  1.00  1.99      A   
ATOM    403  CZ2 TRP A  38       8.437 -18.947  -2.237  1.00  2.01      A   
ATOM    404  CZ3 TRP A  38       9.808 -18.810  -0.258  1.00  2.48      A   
ATOM    405  CH2 TRP A  38       9.651 -19.072  -1.621  1.00  2.36      A   
ATOM    406  C   TRP A  38       5.204 -18.695   3.924  1.00  1.22      A   
ATOM    407  O   TRP A  38       5.154 -19.825   4.411  1.00  1.45      A   
ATOM    408  N   SER A  39       5.576 -17.633   4.617  1.00  1.18      A   
ATOM    409  HN  SER A  39       5.609 -16.758   4.180  1.00  1.29      A   
ATOM    410  CA  SER A  39       5.941 -17.732   6.016  1.00  1.21      A   
ATOM    411  CB  SER A  39       6.770 -16.512   6.413  1.00  1.27      A   
ATOM    412  OG  SER A  39       7.667 -16.164   5.368  1.00  1.46      A   
ATOM    413  HG  SER A  39       7.971 -16.971   4.930  1.00  1.72      A   
ATOM    414  C   SER A  39       4.686 -17.826   6.876  1.00  1.15      A   
ATOM    415  O   SER A  39       4.084 -16.813   7.216  1.00  1.12      A   
ATOM    416  N   TYR A  40       4.288 -19.052   7.201  1.00  1.18      A   
ATOM    417  HN  TYR A  40       4.807 -19.821   6.885  1.00  1.25      A   
ATOM    418  CA  TYR A  40       3.097 -19.285   8.010  1.00  1.16      A   
ATOM    419  CB  TYR A  40       2.672 -20.755   7.954  1.00  1.24      A   
ATOM    420  CG  TYR A  40       1.657 -21.067   6.878  1.00  1.33      A   
ATOM    421  CD1 TYR A  40       1.989 -21.869   5.796  1.00  1.50      A   
ATOM    422  CD2 TYR A  40       0.362 -20.566   6.949  1.00  1.48      A   
ATOM    423  CE1 TYR A  40       1.064 -22.164   4.814  1.00  1.70      A   
ATOM    424  CE2 TYR A  40      -0.572 -20.856   5.971  1.00  1.69      A   
ATOM    425  CZ  TYR A  40      -0.214 -21.656   4.905  1.00  1.75      A   
ATOM    426  OH  TYR A  40      -1.142 -21.956   3.931  1.00  2.03      A   
ATOM    427  HH  TYR A  40      -1.436 -21.137   3.509  1.00  2.20      A   
ATOM    428  C   TYR A  40       3.291 -18.846   9.458  1.00  1.18      A   
ATOM    429  O   TYR A  40       3.540 -19.664  10.342  1.00  1.27      A   
ATOM    430  N   CYS A  41       3.184 -17.547   9.689  1.00  1.13      A   
ATOM    431  HN  CYS A  41       3.022 -16.941   8.931  1.00  1.10      A   
ATOM    432  CA  CYS A  41       3.336 -16.990  11.024  1.00  1.17      A   
ATOM    433  CB  CYS A  41       4.111 -15.672  10.959  1.00  1.18      A   
ATOM    434  SG  CYS A  41       5.698 -15.788  10.102  1.00  1.53      A   
ATOM    435  HG  CYS A  41       6.581 -16.295  10.951  1.00  1.98      A   
ATOM    436  C   CYS A  41       1.972 -16.775  11.673  1.00  1.14      A   
ATOM    437  O   CYS A  41       1.861 -16.161  12.737  1.00  1.22      A   
ATOM    438  N   GLY A  42       0.934 -17.275  11.009  1.00  1.09      A   
ATOM    439  HN  GLY A  42       1.091 -17.738  10.161  1.00  1.09      A   
ATOM    440  CA  GLY A  42      -0.421 -17.154  11.519  1.00  1.08      A   
ATOM    441  C   GLY A  42      -0.925 -15.724  11.536  1.00  1.02      A   
ATOM    442  O   GLY A  42      -1.837 -15.389  12.289  1.00  1.18      A   
ATOM    443  N   LYS A  43      -0.333 -14.877  10.712  1.00  0.98      A   
ATOM    444  HN  LYS A  43       0.380 -15.202  10.124  1.00  1.13      A   
ATOM    445  CA  LYS A  43      -0.731 -13.479  10.644  1.00  0.94      A   
ATOM    446  CB  LYS A  43       0.503 -12.568  10.597  1.00  1.01      A   
ATOM    447  CG  LYS A  43       0.184 -11.086  10.480  1.00  1.11      A   
ATOM    448  CD  LYS A  43       1.112 -10.242  11.337  1.00  1.16      A   
ATOM    449  CE  LYS A  43       0.399  -9.721  12.574  1.00  1.61      A   
ATOM    450  NZ  LYS A  43       1.286  -8.873  13.413  1.00  1.77      A   
ATOM    451  HZ1 LYS A  43       0.742  -8.445  14.189  1.00  2.08      A   
ATOM    452  HZ2 LYS A  43       1.707  -8.116  12.839  1.00  2.11      A   
ATOM    453  HZ3 LYS A  43       2.051  -9.449  13.819  1.00  2.15      A   
ATOM    454  C   LYS A  43      -1.632 -13.239   9.438  1.00  0.84      A   
ATOM    455  O   LYS A  43      -1.400 -13.795   8.361  1.00  0.87      A   
ATOM    456  N   ARG A  44      -2.665 -12.431   9.628  1.00  0.81      A   
ATOM    457  HN  ARG A  44      -2.795 -12.021  10.512  1.00  0.86      A   
ATOM    458  CA  ARG A  44      -3.604 -12.119   8.562  1.00  0.76      A   
ATOM    459  CB  ARG A  44      -5.008 -12.589   8.937  1.00  0.82      A   
ATOM    460  CG  ARG A  44      -5.223 -14.081   8.777  1.00  0.96      A   
ATOM    461  CD  ARG A  44      -6.573 -14.509   9.326  1.00  0.99      A   
ATOM    462  NE  ARG A  44      -6.476 -14.984  10.706  1.00  1.22      A   
ATOM    463  HE  ARG A  44      -5.778 -14.579  11.273  1.00  1.42      A   
ATOM    464  CZ  ARG A  44      -7.261 -15.930  11.226  1.00  1.56      A   
ATOM    465  NH1 ARG A  44      -8.217 -16.490  10.492  1.00  1.62      A   
ATOM    466 HH11 ARG A  44      -8.358 -16.207   9.539  1.00  1.45      A   
ATOM    467 HH12 ARG A  44      -8.803 -17.201  10.889  1.00  2.01      A   
ATOM    468  NH2 ARG A  44      -7.088 -16.319  12.480  1.00  2.10      A   
ATOM    469 HH21 ARG A  44      -6.363 -15.910  13.042  1.00  2.25      A   
ATOM    470 HH22 ARG A  44      -7.683 -17.024  12.876  1.00  2.45      A   
ATOM    471  C   ARG A  44      -3.622 -10.624   8.293  1.00  0.71      A   
ATOM    472  O   ARG A  44      -3.681  -9.822   9.223  1.00  0.76      A   
ATOM    473  N   PHE A  45      -3.575 -10.252   7.026  1.00  0.67      A   
ATOM    474  HN  PHE A  45      -3.537 -10.943   6.323  1.00  0.69      A   
ATOM    475  CA  PHE A  45      -3.587  -8.848   6.646  1.00  0.66      A   
ATOM    476  CB  PHE A  45      -2.398  -8.519   5.739  1.00  0.67      A   
ATOM    477  CG  PHE A  45      -1.080  -8.486   6.459  1.00  0.88      A   
ATOM    478  CD1 PHE A  45      -0.195  -9.547   6.364  1.00  1.14      A   
ATOM    479  CD2 PHE A  45      -0.728  -7.393   7.233  1.00  1.10      A   
ATOM    480  CE1 PHE A  45       1.017  -9.519   7.026  1.00  1.43      A   
ATOM    481  CE2 PHE A  45       0.483  -7.358   7.897  1.00  1.40      A   
ATOM    482  CZ  PHE A  45       1.356  -8.423   7.793  1.00  1.51      A   
ATOM    483  C   PHE A  45      -4.897  -8.474   5.967  1.00  0.67      A   
ATOM    484  O   PHE A  45      -5.587  -9.327   5.411  1.00  0.69      A   
ATOM    485  N   THR A  46      -5.241  -7.196   6.033  1.00  0.72      A   
ATOM    486  HN  THR A  46      -4.669  -6.572   6.525  1.00  0.74      A   
ATOM    487  CA  THR A  46      -6.463  -6.689   5.426  1.00  0.77      A   
ATOM    488  CB  THR A  46      -6.932  -5.425   6.174  1.00  0.88      A   
ATOM    489  OG1 THR A  46      -6.131  -5.249   7.357  1.00  1.09      A   
ATOM    490  HG1 THR A  46      -5.976  -4.308   7.504  1.00  1.38      A   
ATOM    491  CG2 THR A  46      -8.395  -5.542   6.570  1.00  1.06      A   
ATOM    492  C   THR A  46      -6.233  -6.328   3.957  1.00  0.78      A   
ATOM    493  O   THR A  46      -7.170  -6.005   3.226  1.00  0.90      A   
ATOM    494  N   ARG A  47      -4.979  -6.397   3.528  1.00  0.73      A   
ATOM    495  HN  ARG A  47      -4.279  -6.701   4.143  1.00  0.70      A   
ATOM    496  CA  ARG A  47      -4.618  -6.055   2.163  1.00  0.79      A   
ATOM    497  CB  ARG A  47      -3.905  -4.698   2.149  1.00  0.96      A   
ATOM    498  CG  ARG A  47      -4.743  -3.531   2.649  1.00  1.37      A   
ATOM    499  CD  ARG A  47      -5.608  -2.962   1.537  1.00  1.42      A   
ATOM    500  NE  ARG A  47      -4.803  -2.502   0.405  1.00  1.53      A   
ATOM    501  HE  ARG A  47      -4.349  -3.189  -0.136  1.00  1.81      A   
ATOM    502  CZ  ARG A  47      -4.636  -1.225   0.073  1.00  1.92      A   
ATOM    503  NH1 ARG A  47      -5.237  -0.265   0.773  1.00  2.04      A   
ATOM    504 HH11 ARG A  47      -5.817  -0.500   1.555  1.00  1.94      A   
ATOM    505 HH12 ARG A  47      -5.115   0.699   0.522  1.00  2.54      A   
ATOM    506  NH2 ARG A  47      -3.857  -0.918  -0.958  1.00  2.63      A   
ATOM    507 HH21 ARG A  47      -3.401  -1.654  -1.477  1.00  2.87      A   
ATOM    508 HH22 ARG A  47      -3.718   0.038  -1.222  1.00  3.10      A   
ATOM    509  C   ARG A  47      -3.691  -7.105   1.567  1.00  0.69      A   
ATOM    510  O   ARG A  47      -2.903  -7.720   2.282  1.00  0.68      A   
ATOM    511  N   SER A  48      -3.791  -7.304   0.260  1.00  0.73      A   
ATOM    512  HN  SER A  48      -4.456  -6.802  -0.253  1.00  0.82      A   
ATOM    513  CA  SER A  48      -2.940  -8.256  -0.434  1.00  0.73      A   
ATOM    514  CB  SER A  48      -3.567  -8.616  -1.784  1.00  0.90      A   
ATOM    515  OG  SER A  48      -3.906  -7.444  -2.509  1.00  1.03      A   
ATOM    516  HG  SER A  48      -3.313  -7.361  -3.269  1.00  1.28      A   
ATOM    517  C   SER A  48      -1.574  -7.619  -0.651  1.00  0.68      A   
ATOM    518  O   SER A  48      -0.554  -8.301  -0.729  1.00  0.71      A   
ATOM    519  N   ASP A  49      -1.585  -6.290  -0.727  1.00  0.69      A   
ATOM    520  HN  ASP A  49      -2.443  -5.826  -0.650  1.00  0.72      A   
ATOM    521  CA  ASP A  49      -0.383  -5.496  -0.931  1.00  0.74      A   
ATOM    522  CB  ASP A  49      -0.741  -4.004  -0.967  1.00  0.88      A   
ATOM    523  CG  ASP A  49      -1.711  -3.641  -2.073  1.00  1.22      A   
ATOM    524  OD1 ASP A  49      -1.279  -3.563  -3.238  1.00  1.80      A   
ATOM    525  OD2 ASP A  49      -2.907  -3.414  -1.782  1.00  1.89      A   
ATOM    526  C   ASP A  49       0.616  -5.739   0.189  1.00  0.71      A   
ATOM    527  O   ASP A  49       1.663  -6.349  -0.019  1.00  0.80      A   
ATOM    528  N   GLU A  50       0.269  -5.271   1.380  1.00  0.74      A   
ATOM    529  HN  GLU A  50      -0.583  -4.791   1.468  1.00  0.82      A   
ATOM    530  CA  GLU A  50       1.119  -5.407   2.556  1.00  0.81      A   
ATOM    531  CB  GLU A  50       0.461  -4.750   3.768  1.00  0.95      A   
ATOM    532  CG  GLU A  50       0.673  -3.246   3.853  1.00  1.47      A   
ATOM    533  CD  GLU A  50       0.380  -2.526   2.552  1.00  1.93      A   
ATOM    534  OE1 GLU A  50      -0.778  -2.565   2.089  1.00  2.30      A   
ATOM    535  OE2 GLU A  50       1.308  -1.906   1.987  1.00  2.40      A   
ATOM    536  C   GLU A  50       1.471  -6.856   2.866  1.00  0.74      A   
ATOM    537  O   GLU A  50       2.478  -7.125   3.522  1.00  0.80      A   
ATOM    538  N   LEU A  51       0.645  -7.781   2.397  1.00  0.68      A   
ATOM    539  HN  LEU A  51      -0.141  -7.502   1.881  1.00  0.67      A   
ATOM    540  CA  LEU A  51       0.878  -9.196   2.617  1.00  0.69      A   
ATOM    541  CB  LEU A  51      -0.298 -10.009   2.074  1.00  0.71      A   
ATOM    542  CG  LEU A  51      -0.181 -11.526   2.190  1.00  0.82      A   
ATOM    543  CD1 LEU A  51      -0.288 -11.961   3.643  1.00  1.03      A   
ATOM    544  CD2 LEU A  51      -1.244 -12.207   1.347  1.00  0.89      A   
ATOM    545  C   LEU A  51       2.178  -9.631   1.943  1.00  0.68      A   
ATOM    546  O   LEU A  51       3.120 -10.070   2.608  1.00  0.75      A   
ATOM    547  N   GLN A  52       2.239  -9.474   0.624  1.00  0.66      A   
ATOM    548  HN  GLN A  52       1.465  -9.096   0.148  1.00  0.66      A   
ATOM    549  CA  GLN A  52       3.429  -9.853  -0.131  1.00  0.72      A   
ATOM    550  CB  GLN A  52       3.175  -9.812  -1.640  1.00  0.83      A   
ATOM    551  CG  GLN A  52       2.637  -8.488  -2.151  1.00  1.26      A   
ATOM    552  CD  GLN A  52       2.756  -8.352  -3.653  1.00  1.74      A   
ATOM    553  OE1 GLN A  52       3.715  -8.831  -4.262  1.00  2.42      A   
ATOM    554  NE2 GLN A  52       1.780  -7.701  -4.260  1.00  1.99      A   
ATOM    555 HE21 GLN A  52       1.051  -7.346  -3.713  1.00  1.94      A   
ATOM    556 HE22 GLN A  52       1.818  -7.612  -5.236  1.00  2.55      A   
ATOM    557  C   GLN A  52       4.618  -8.974   0.239  1.00  0.73      A   
ATOM    558  O   GLN A  52       5.765  -9.413   0.186  1.00  0.79      A   
ATOM    559  N   ARG A  53       4.337  -7.735   0.625  1.00  0.73      A   
ATOM    560  HN  ARG A  53       3.400  -7.440   0.639  1.00  0.72      A   
ATOM    561  CA  ARG A  53       5.384  -6.798   1.014  1.00  0.83      A   
ATOM    562  CB  ARG A  53       4.807  -5.402   1.269  1.00  0.95      A   
ATOM    563  CG  ARG A  53       4.152  -4.781   0.044  1.00  1.40      A   
ATOM    564  CD  ARG A  53       3.592  -3.400   0.341  1.00  1.62      A   
ATOM    565  NE  ARG A  53       4.580  -2.357   0.074  1.00  1.68      A   
ATOM    566  HE  ARG A  53       5.294  -2.577  -0.558  1.00  2.09      A   
ATOM    567  CZ  ARG A  53       4.575  -1.154   0.649  1.00  1.99      A   
ATOM    568  NH1 ARG A  53       3.606  -0.802   1.484  1.00  2.20      A   
ATOM    569 HH11 ARG A  53       2.845  -1.444   1.694  1.00  2.24      A   
ATOM    570 HH12 ARG A  53       3.625   0.099   1.930  1.00  2.73      A   
ATOM    571  NH2 ARG A  53       5.538  -0.289   0.367  1.00  2.72      A   
ATOM    572 HH21 ARG A  53       6.261  -0.531  -0.273  1.00  3.09      A   
ATOM    573 HH22 ARG A  53       5.552   0.622   0.821  1.00  3.17      A   
ATOM    574  C   ARG A  53       6.134  -7.311   2.240  1.00  0.86      A   
ATOM    575  O   ARG A  53       7.352  -7.169   2.335  1.00  0.99      A   
ATOM    576  N   HIS A  54       5.401  -7.934   3.160  1.00  0.82      A   
ATOM    577  HN  HIS A  54       4.434  -8.037   3.015  1.00  0.78      A   
ATOM    578  CA  HIS A  54       6.002  -8.480   4.373  1.00  0.92      A   
ATOM    579  CB  HIS A  54       4.954  -8.699   5.462  1.00  1.04      A   
ATOM    580  CG  HIS A  54       4.666  -7.470   6.267  1.00  1.53      A   
ATOM    581  ND1 HIS A  54       3.707  -6.546   5.912  1.00  1.96      A   
ATOM    582  HD1 HIS A  54       3.128  -6.595   5.116  1.00  2.11      A   
ATOM    583  CD2 HIS A  54       5.216  -7.012   7.417  1.00  2.10      A   
ATOM    584  CE1 HIS A  54       3.683  -5.574   6.804  1.00  2.50      A   
ATOM    585  NE2 HIS A  54       4.588  -5.833   7.730  1.00  2.58      A   
ATOM    586  HE2 HIS A  54       4.653  -5.369   8.595  1.00  3.08      A   
ATOM    587  C   HIS A  54       6.740  -9.775   4.071  1.00  0.90      A   
ATOM    588  O   HIS A  54       7.740 -10.098   4.714  1.00  1.01      A   
ATOM    589  N   LYS A  55       6.242 -10.513   3.085  1.00  0.82      A   
ATOM    590  HN  LYS A  55       5.429 -10.214   2.625  1.00  0.79      A   
ATOM    591  CA  LYS A  55       6.871 -11.759   2.679  1.00  0.86      A   
ATOM    592  CB  LYS A  55       6.065 -12.422   1.555  1.00  0.85      A   
ATOM    593  CG  LYS A  55       6.621 -13.762   1.094  1.00  1.01      A   
ATOM    594  CD  LYS A  55       6.584 -13.895  -0.423  1.00  1.14      A   
ATOM    595  CE  LYS A  55       7.660 -13.044  -1.083  1.00  1.31      A   
ATOM    596  NZ  LYS A  55       7.835 -13.379  -2.521  1.00  1.41      A   
ATOM    597  HZ1 LYS A  55       6.977 -13.141  -3.057  1.00  1.57      A   
ATOM    598  HZ2 LYS A  55       8.028 -14.394  -2.633  1.00  1.68      A   
ATOM    599  HZ3 LYS A  55       8.642 -12.841  -2.920  1.00  1.68      A   
ATOM    600  C   LYS A  55       8.284 -11.465   2.192  1.00  0.87      A   
ATOM    601  O   LYS A  55       9.233 -12.169   2.533  1.00  0.95      A   
ATOM    602  N   ARG A  56       8.408 -10.388   1.420  1.00  0.83      A   
ATOM    603  HN  ARG A  56       7.606  -9.860   1.210  1.00  0.79      A   
ATOM    604  CA  ARG A  56       9.693  -9.965   0.872  1.00  0.87      A   
ATOM    605  CB  ARG A  56       9.508  -8.773  -0.078  1.00  0.89      A   
ATOM    606  CG  ARG A  56       8.582  -9.043  -1.257  1.00  0.89      A   
ATOM    607  CD  ARG A  56       8.377  -7.796  -2.109  1.00  0.96      A   
ATOM    608  NE  ARG A  56       7.309  -7.969  -3.101  1.00  1.07      A   
ATOM    609  HE  ARG A  56       6.782  -8.797  -3.049  1.00  1.73      A   
ATOM    610  CZ  ARG A  56       7.017  -7.083  -4.060  1.00  1.05      A   
ATOM    611  NH1 ARG A  56       7.705  -5.947  -4.156  1.00  1.67      A   
ATOM    612 HH11 ARG A  56       8.444  -5.749  -3.508  1.00  2.03      A   
ATOM    613 HH12 ARG A  56       7.488  -5.287  -4.878  1.00  2.13      A   
ATOM    614  NH2 ARG A  56       6.027  -7.329  -4.914  1.00  1.39      A   
ATOM    615 HH21 ARG A  56       5.491  -8.179  -4.839  1.00  1.97      A   
ATOM    616 HH22 ARG A  56       5.806  -6.669  -5.643  1.00  1.48      A   
ATOM    617  C   ARG A  56      10.671  -9.601   1.989  1.00  0.91      A   
ATOM    618  O   ARG A  56      11.881  -9.775   1.849  1.00  0.97      A   
ATOM    619  N   THR A  57      10.136  -9.119   3.108  1.00  0.92      A   
ATOM    620  HN  THR A  57       9.161  -9.031   3.175  1.00  0.90      A   
ATOM    621  CA  THR A  57      10.960  -8.730   4.246  1.00  1.00      A   
ATOM    622  CB  THR A  57      10.164  -7.845   5.225  1.00  1.06      A   
ATOM    623  OG1 THR A  57       9.272  -7.004   4.483  1.00  1.13      A   
ATOM    624  HG1 THR A  57       9.492  -7.051   3.548  1.00  1.59      A   
ATOM    625  CG2 THR A  57      11.103  -6.971   6.042  1.00  1.28      A   
ATOM    626  C   THR A  57      11.486  -9.961   4.987  1.00  1.06      A   
ATOM    627  O   THR A  57      12.515  -9.900   5.660  1.00  1.17      A   
ATOM    628  N   HIS A  58      10.786 -11.082   4.842  1.00  1.05      A   
ATOM    629  HN  HIS A  58       9.986 -11.076   4.273  1.00  1.02      A   
ATOM    630  CA  HIS A  58      11.178 -12.319   5.507  1.00  1.14      A   
ATOM    631  CB  HIS A  58       9.948 -13.164   5.850  1.00  1.18      A   
ATOM    632  CG  HIS A  58       9.841 -13.513   7.303  1.00  1.45      A   
ATOM    633  ND1 HIS A  58       9.759 -14.808   7.767  1.00  1.85      A   
ATOM    634  HD1 HIS A  58       9.762 -15.620   7.212  1.00  2.07      A   
ATOM    635  CD2 HIS A  58       9.793 -12.721   8.399  1.00  1.87      A   
ATOM    636  CE1 HIS A  58       9.665 -14.796   9.086  1.00  2.25      A   
ATOM    637  NE2 HIS A  58       9.684 -13.541   9.494  1.00  2.26      A   
ATOM    638  HE2 HIS A  58       9.481 -13.242  10.409  1.00  2.69      A   
ATOM    639  C   HIS A  58      12.153 -13.130   4.658  1.00  1.17      A   
ATOM    640  O   HIS A  58      12.993 -13.862   5.188  1.00  1.34      A   
ATOM    641  N   THR A  59      12.040 -13.006   3.343  1.00  1.13      A   
ATOM    642  HN  THR A  59      11.340 -12.428   2.970  1.00  1.14      A   
ATOM    643  CA  THR A  59      12.913 -13.739   2.434  1.00  1.19      A   
ATOM    644  CB  THR A  59      12.129 -14.240   1.208  1.00  1.19      A   
ATOM    645  OG1 THR A  59      11.297 -13.182   0.709  1.00  1.41      A   
ATOM    646  HG1 THR A  59      11.219 -13.262  -0.248  1.00  1.77      A   
ATOM    647  CG2 THR A  59      11.259 -15.429   1.583  1.00  1.52      A   
ATOM    648  C   THR A  59      14.093 -12.893   1.965  1.00  1.18      A   
ATOM    649  O   THR A  59      15.054 -13.414   1.394  1.00  1.24      A   
ATOM    650  N   GLY A  60      14.023 -11.591   2.212  1.00  1.15      A   
ATOM    651  HN  GLY A  60      13.237 -11.233   2.677  1.00  1.15      A   
ATOM    652  CA  GLY A  60      15.087 -10.696   1.790  1.00  1.16      A   
ATOM    653  C   GLY A  60      15.057 -10.488   0.291  1.00  1.12      A   
ATOM    654  O   GLY A  60      16.093 -10.287  -0.346  1.00  1.19      A   
ATOM    655  N   GLU A  61      13.852 -10.518  -0.259  1.00  1.08      A   
ATOM    656  HN  GLU A  61      13.069 -10.631   0.323  1.00  1.09      A   
ATOM    657  CA  GLU A  61      13.645 -10.367  -1.687  1.00  1.07      A   
ATOM    658  CB  GLU A  61      12.329 -11.044  -2.084  1.00  1.11      A   
ATOM    659  CG  GLU A  61      11.965 -10.910  -3.553  1.00  1.20      A   
ATOM    660  CD  GLU A  61      10.476 -11.052  -3.791  1.00  1.21      A   
ATOM    661  OE1 GLU A  61       9.907 -12.096  -3.420  1.00  1.51      A   
ATOM    662  OE2 GLU A  61       9.869 -10.117  -4.351  1.00  1.39      A   
ATOM    663  C   GLU A  61      13.614  -8.900  -2.098  1.00  1.02      A   
ATOM    664  O   GLU A  61      12.845  -8.108  -1.555  1.00  1.04      A   
ATOM    665  N   LYS A  62      14.459  -8.545  -3.054  1.00  1.05      A   
ATOM    666  HN  LYS A  62      15.059  -9.221  -3.431  1.00  1.13      A   
ATOM    667  CA  LYS A  62      14.513  -7.184  -3.566  1.00  1.05      A   
ATOM    668  CB  LYS A  62      15.966  -6.717  -3.697  1.00  1.16      A   
ATOM    669  CG  LYS A  62      16.788  -6.819  -2.420  1.00  1.34      A   
ATOM    670  CD  LYS A  62      16.223  -5.947  -1.311  1.00  1.44      A   
ATOM    671  CE  LYS A  62      17.205  -5.829  -0.157  1.00  1.64      A   
ATOM    672  NZ  LYS A  62      17.497  -7.149   0.460  1.00  1.74      A   
ATOM    673  HZ1 LYS A  62      16.632  -7.549   0.871  1.00  2.10      A   
ATOM    674  HZ2 LYS A  62      18.208  -7.043   1.213  1.00  2.01      A   
ATOM    675  HZ3 LYS A  62      17.865  -7.806  -0.257  1.00  2.03      A   
ATOM    676  C   LYS A  62      13.830  -7.156  -4.928  1.00  1.06      A   
ATOM    677  O   LYS A  62      13.990  -8.087  -5.717  1.00  1.32      A   
ATOM    678  N   LYS A  63      13.072  -6.108  -5.215  1.00  1.04      A   
ATOM    679  HN  LYS A  63      12.992  -5.369  -4.568  1.00  1.22      A   
ATOM    680  CA  LYS A  63      12.366  -6.036  -6.487  1.00  1.06      A   
ATOM    681  CB  LYS A  63      10.873  -6.308  -6.275  1.00  1.12      A   
ATOM    682  CG  LYS A  63      10.097  -6.615  -7.549  1.00  1.37      A   
ATOM    683  CD  LYS A  63       9.162  -7.802  -7.355  1.00  1.44      A   
ATOM    684  CE  LYS A  63       9.912  -9.123  -7.459  1.00  1.71      A   
ATOM    685  NZ  LYS A  63       9.147 -10.250  -6.863  1.00  1.73      A   
ATOM    686  HZ1 LYS A  63       8.134 -10.148  -7.071  1.00  2.03      A   
ATOM    687  HZ2 LYS A  63       9.279 -10.263  -5.824  1.00  1.98      A   
ATOM    688  HZ3 LYS A  63       9.480 -11.155  -7.252  1.00  2.07      A   
ATOM    689  C   LYS A  63      12.578  -4.702  -7.196  1.00  1.05      A   
ATOM    690  O   LYS A  63      12.993  -4.665  -8.356  1.00  1.21      A   
ATOM    691  N   PHE A  64      12.307  -3.609  -6.496  1.00  1.03      A   
ATOM    692  HN  PHE A  64      12.016  -3.694  -5.566  1.00  1.13      A   
ATOM    693  CA  PHE A  64      12.453  -2.280  -7.074  1.00  1.05      A   
ATOM    694  CB  PHE A  64      11.642  -1.255  -6.277  1.00  1.09      A   
ATOM    695  CG  PHE A  64      10.227  -1.691  -6.021  1.00  1.14      A   
ATOM    696  CD1 PHE A  64       9.789  -1.949  -4.734  1.00  1.19      A   
ATOM    697  CD2 PHE A  64       9.338  -1.858  -7.071  1.00  1.30      A   
ATOM    698  CE1 PHE A  64       8.492  -2.364  -4.497  1.00  1.34      A   
ATOM    699  CE2 PHE A  64       8.041  -2.271  -6.841  1.00  1.43      A   
ATOM    700  CZ  PHE A  64       7.617  -2.526  -5.552  1.00  1.44      A   
ATOM    701  C   PHE A  64      13.915  -1.879  -7.128  1.00  1.04      A   
ATOM    702  O   PHE A  64      14.594  -1.844  -6.106  1.00  1.19      A   
ATOM    703  N   ALA A  65      14.400  -1.592  -8.322  1.00  1.05      A   
ATOM    704  HN  ALA A  65      13.807  -1.624  -9.104  1.00  1.17      A   
ATOM    705  CA  ALA A  65      15.785  -1.203  -8.500  1.00  1.07      A   
ATOM    706  CB  ALA A  65      16.440  -2.064  -9.567  1.00  1.12      A   
ATOM    707  C   ALA A  65      15.883   0.271  -8.862  1.00  1.11      A   
ATOM    708  O   ALA A  65      15.087   0.781  -9.655  1.00  1.17      A   
ATOM    709  N   CYS A  66      16.846   0.950  -8.257  1.00  1.10      A   
ATOM    710  HN  CYS A  66      17.424   0.487  -7.609  1.00  1.10      A   
ATOM    711  CA  CYS A  66      17.066   2.365  -8.511  1.00  1.16      A   
ATOM    712  CB  CYS A  66      18.141   2.906  -7.565  1.00  1.18      A   
ATOM    713  SG  CYS A  66      17.693   4.446  -6.730  1.00  1.68      A   
ATOM    714  HG  CYS A  66      18.427   5.416  -7.270  1.00  2.49      A   
ATOM    715  C   CYS A  66      17.444   2.602  -9.979  1.00  1.23      A   
ATOM    716  O   CYS A  66      18.103   1.766 -10.604  1.00  1.28      A   
ATOM    717  N   PRO A  67      17.018   3.740 -10.549  1.00  1.30      A   
ATOM    718  CA  PRO A  67      17.286   4.073 -11.951  1.00  1.41      A   
ATOM    719  CB  PRO A  67      16.259   5.167 -12.245  1.00  1.49      A   
ATOM    720  CG  PRO A  67      16.058   5.845 -10.933  1.00  1.50      A   
ATOM    721  CD  PRO A  67      16.216   4.781  -9.879  1.00  1.33      A   
ATOM    722  C   PRO A  67      18.701   4.590 -12.223  1.00  1.47      A   
ATOM    723  O   PRO A  67      19.134   4.624 -13.377  1.00  1.62      A   
ATOM    724  N   GLU A  68      19.421   5.003 -11.186  1.00  1.45      A   
ATOM    725  HN  GLU A  68      19.042   4.960 -10.276  1.00  1.43      A   
ATOM    726  CA  GLU A  68      20.770   5.520 -11.377  1.00  1.56      A   
ATOM    727  CB  GLU A  68      20.912   6.946 -10.821  1.00  1.72      A   
ATOM    728  CG  GLU A  68      21.228   7.037  -9.333  1.00  1.63      A   
ATOM    729  CD  GLU A  68      20.060   6.671  -8.443  1.00  1.72      A   
ATOM    730  OE1 GLU A  68      19.603   7.537  -7.672  1.00  2.25      A   
ATOM    731  OE2 GLU A  68      19.599   5.516  -8.509  1.00  1.66      A   
ATOM    732  C   GLU A  68      21.833   4.590 -10.799  1.00  1.50      A   
ATOM    733  O   GLU A  68      22.939   4.492 -11.331  1.00  1.66      A   
ATOM    734  N   CYS A  69      21.497   3.912  -9.715  1.00  1.39      A   
ATOM    735  HN  CYS A  69      20.598   4.029  -9.333  1.00  1.39      A   
ATOM    736  CA  CYS A  69      22.426   3.001  -9.069  1.00  1.41      A   
ATOM    737  CB  CYS A  69      22.828   3.549  -7.694  1.00  1.48      A   
ATOM    738  SG  CYS A  69      21.436   4.031  -6.644  1.00  1.69      A   
ATOM    739  HG  CYS A  69      20.586   4.733  -7.392  1.00  1.83      A   
ATOM    740  C   CYS A  69      21.802   1.619  -8.927  1.00  1.36      A   
ATOM    741  O   CYS A  69      20.579   1.494  -8.873  1.00  1.34      A   
ATOM    742  N   PRO A  70      22.629   0.561  -8.879  1.00  1.39      A   
ATOM    743  CA  PRO A  70      22.149  -0.821  -8.736  1.00  1.39      A   
ATOM    744  CB  PRO A  70      23.382  -1.652  -9.093  1.00  1.51      A   
ATOM    745  CG  PRO A  70      24.534  -0.788  -8.716  1.00  1.63      A   
ATOM    746  CD  PRO A  70      24.100   0.625  -8.983  1.00  1.49      A   
ATOM    747  C   PRO A  70      21.693  -1.130  -7.307  1.00  1.33      A   
ATOM    748  O   PRO A  70      22.100  -2.130  -6.711  1.00  1.47      A   
ATOM    749  N   LYS A  71      20.847  -0.265  -6.770  1.00  1.24      A   
ATOM    750  HN  LYS A  71      20.558   0.505  -7.306  1.00  1.28      A   
ATOM    751  CA  LYS A  71      20.322  -0.427  -5.425  1.00  1.21      A   
ATOM    752  CB  LYS A  71      20.349   0.910  -4.680  1.00  1.23      A   
ATOM    753  CG  LYS A  71      21.228   0.920  -3.441  1.00  1.42      A   
ATOM    754  CD  LYS A  71      20.654   0.043  -2.339  1.00  1.56      A   
ATOM    755  CE  LYS A  71      21.548   0.049  -1.109  1.00  1.95      A   
ATOM    756  NZ  LYS A  71      22.915  -0.446  -1.423  1.00  2.14      A   
ATOM    757  HZ1 LYS A  71      22.857  -1.340  -1.948  1.00  2.35      A   
ATOM    758  HZ2 LYS A  71      23.449  -0.608  -0.546  1.00  2.53      A   
ATOM    759  HZ3 LYS A  71      23.425   0.251  -2.003  1.00  2.39      A   
ATOM    760  C   LYS A  71      18.898  -0.956  -5.488  1.00  1.13      A   
ATOM    761  O   LYS A  71      17.986  -0.261  -5.934  1.00  1.16      A   
ATOM    762  N   ARG A  72      18.719  -2.195  -5.065  1.00  1.08      A   
ATOM    763  HN  ARG A  72      19.489  -2.703  -4.732  1.00  1.12      A   
ATOM    764  CA  ARG A  72      17.409  -2.825  -5.079  1.00  1.02      A   
ATOM    765  CB  ARG A  72      17.515  -4.269  -5.575  1.00  1.09      A   
ATOM    766  CG  ARG A  72      17.591  -4.412  -7.084  1.00  1.22      A   
ATOM    767  CD  ARG A  72      17.642  -5.875  -7.497  1.00  1.33      A   
ATOM    768  NE  ARG A  72      17.262  -6.064  -8.898  1.00  1.53      A   
ATOM    769  HE  ARG A  72      16.596  -5.444  -9.272  1.00  1.77      A   
ATOM    770  CZ  ARG A  72      17.757  -7.021  -9.684  1.00  1.83      A   
ATOM    771  NH1 ARG A  72      18.649  -7.877  -9.213  1.00  2.12      A   
ATOM    772 HH11 ARG A  72      18.959  -7.815  -8.262  1.00  2.06      A   
ATOM    773 HH12 ARG A  72      19.027  -8.588  -9.813  1.00  2.58      A   
ATOM    774  NH2 ARG A  72      17.357  -7.128 -10.941  1.00  2.20      A   
ATOM    775 HH21 ARG A  72      16.679  -6.491 -11.313  1.00  2.32      A   
ATOM    776 HH22 ARG A  72      17.734  -7.852 -11.529  1.00  2.55      A   
ATOM    777  C   ARG A  72      16.759  -2.800  -3.701  1.00  0.97      A   
ATOM    778  O   ARG A  72      17.398  -3.109  -2.694  1.00  1.04      A   
ATOM    779  N   PHE A  73      15.486  -2.433  -3.671  1.00  0.92      A   
ATOM    780  HN  PHE A  73      15.042  -2.195  -4.519  1.00  0.96      A   
ATOM    781  CA  PHE A  73      14.719  -2.372  -2.434  1.00  0.89      A   
ATOM    782  CB  PHE A  73      14.257  -0.938  -2.146  1.00  0.91      A   
ATOM    783  CG  PHE A  73      15.291  -0.094  -1.456  1.00  1.07      A   
ATOM    784  CD1 PHE A  73      15.366  -0.063  -0.074  1.00  1.27      A   
ATOM    785  CD2 PHE A  73      16.190   0.665  -2.188  1.00  1.25      A   
ATOM    786  CE1 PHE A  73      16.317   0.708   0.569  1.00  1.54      A   
ATOM    787  CE2 PHE A  73      17.144   1.438  -1.552  1.00  1.51      A   
ATOM    788  CZ  PHE A  73      17.208   1.460  -0.172  1.00  1.62      A   
ATOM    789  C   PHE A  73      13.515  -3.306  -2.515  1.00  0.85      A   
ATOM    790  O   PHE A  73      13.134  -3.750  -3.601  1.00  0.89      A   
ATOM    791  N   MET A  74      12.925  -3.610  -1.369  1.00  0.84      A   
ATOM    792  HN  MET A  74      13.280  -3.239  -0.535  1.00  0.87      A   
ATOM    793  CA  MET A  74      11.764  -4.492  -1.314  1.00  0.84      A   
ATOM    794  CB  MET A  74      11.837  -5.438  -0.106  1.00  0.94      A   
ATOM    795  CG  MET A  74      12.842  -5.041   0.968  1.00  1.08      A   
ATOM    796  SD  MET A  74      12.465  -3.454   1.739  1.00  1.84      A   
ATOM    797  CE  MET A  74      13.811  -3.327   2.916  1.00  2.31      A   
ATOM    798  C   MET A  74      10.462  -3.696  -1.287  1.00  0.78      A   
ATOM    799  O   MET A  74       9.422  -4.166  -1.753  1.00  0.82      A   
ATOM    800  N   ARG A  75      10.527  -2.487  -0.747  1.00  0.78      A   
ATOM    801  HN  ARG A  75      11.387  -2.160  -0.408  1.00  0.82      A   
ATOM    802  CA  ARG A  75       9.356  -1.629  -0.651  1.00  0.80      A   
ATOM    803  CB  ARG A  75       9.055  -1.297   0.810  1.00  0.88      A   
ATOM    804  CG  ARG A  75       8.490  -2.460   1.608  1.00  1.09      A   
ATOM    805  CD  ARG A  75       8.205  -2.057   3.044  1.00  1.22      A   
ATOM    806  NE  ARG A  75       7.306  -0.906   3.121  1.00  1.14      A   
ATOM    807  HE  ARG A  75       7.556  -0.100   2.602  1.00  1.14      A   
ATOM    808  CZ  ARG A  75       6.191  -0.872   3.851  1.00  1.34      A   
ATOM    809  NH1 ARG A  75       5.805  -1.935   4.557  1.00  1.56      A   
ATOM    810 HH11 ARG A  75       6.353  -2.774   4.551  1.00  1.54      A   
ATOM    811 HH12 ARG A  75       4.965  -1.897   5.111  1.00  1.86      A   
ATOM    812  NH2 ARG A  75       5.457   0.230   3.862  1.00  1.54      A   
ATOM    813 HH21 ARG A  75       5.740   1.034   3.314  1.00  1.49      A   
ATOM    814 HH22 ARG A  75       4.627   0.280   4.420  1.00  1.84      A   
ATOM    815  C   ARG A  75       9.541  -0.349  -1.457  1.00  0.79      A   
ATOM    816  O   ARG A  75      10.621   0.237  -1.462  1.00  0.82      A   
ATOM    817  N   SER A  76       8.476   0.075  -2.126  1.00  0.83      A   
ATOM    818  HN  SER A  76       7.649  -0.439  -2.075  1.00  0.87      A   
ATOM    819  CA  SER A  76       8.499   1.274  -2.955  1.00  0.87      A   
ATOM    820  CB  SER A  76       7.182   1.375  -3.724  1.00  0.99      A   
ATOM    821  OG  SER A  76       6.084   1.017  -2.890  1.00  1.11      A   
ATOM    822  HG  SER A  76       5.716   1.818  -2.499  1.00  1.65      A   
ATOM    823  C   SER A  76       8.729   2.544  -2.133  1.00  0.91      A   
ATOM    824  O   SER A  76       9.507   3.408  -2.521  1.00  0.98      A   
ATOM    825  N   ASP A  77       8.056   2.635  -0.989  1.00  0.96      A   
ATOM    826  HN  ASP A  77       7.477   1.898  -0.723  1.00  0.96      A   
ATOM    827  CA  ASP A  77       8.169   3.799  -0.106  1.00  1.08      A   
ATOM    828  CB  ASP A  77       7.258   3.654   1.118  1.00  1.21      A   
ATOM    829  CG  ASP A  77       7.079   2.214   1.560  1.00  1.17      A   
ATOM    830  OD1 ASP A  77       5.930   1.803   1.796  1.00  1.54      A   
ATOM    831  OD2 ASP A  77       8.078   1.471   1.638  1.00  1.47      A   
ATOM    832  C   ASP A  77       9.604   4.039   0.340  1.00  1.04      A   
ATOM    833  O   ASP A  77      10.063   5.179   0.391  1.00  1.20      A   
ATOM    834  N   HIS A  78      10.307   2.961   0.662  1.00  0.94      A   
ATOM    835  HN  HIS A  78       9.876   2.083   0.615  1.00  0.92      A   
ATOM    836  CA  HIS A  78      11.695   3.057   1.097  1.00  0.97      A   
ATOM    837  CB  HIS A  78      12.222   1.700   1.573  1.00  1.00      A   
ATOM    838  CG  HIS A  78      11.754   1.302   2.942  1.00  1.15      A   
ATOM    839  ND1 HIS A  78      12.606   1.161   4.016  1.00  1.59      A   
ATOM    840  HD1 HIS A  78      13.576   1.324   4.006  1.00  2.13      A   
ATOM    841  CD2 HIS A  78      10.518   0.991   3.404  1.00  1.62      A   
ATOM    842  CE1 HIS A  78      11.917   0.779   5.076  1.00  1.71      A   
ATOM    843  NE2 HIS A  78      10.648   0.669   4.729  1.00  1.67      A   
ATOM    844  HE2 HIS A  78       9.915   0.393   5.329  1.00  2.03      A   
ATOM    845  C   HIS A  78      12.577   3.610  -0.020  1.00  0.96      A   
ATOM    846  O   HIS A  78      13.577   4.279   0.240  1.00  1.00      A   
ATOM    847  N   LEU A  79      12.183   3.345  -1.262  1.00  0.96      A   
ATOM    848  HN  LEU A  79      11.361   2.828  -1.404  1.00  0.98      A   
ATOM    849  CA  LEU A  79      12.928   3.817  -2.420  1.00  1.00      A   
ATOM    850  CB  LEU A  79      12.438   3.115  -3.690  1.00  1.03      A   
ATOM    851  CG  LEU A  79      13.159   3.474  -4.992  1.00  1.12      A   
ATOM    852  CD1 LEU A  79      14.556   2.875  -5.020  1.00  1.19      A   
ATOM    853  CD2 LEU A  79      12.352   3.009  -6.194  1.00  1.20      A   
ATOM    854  C   LEU A  79      12.778   5.328  -2.560  1.00  1.10      A   
ATOM    855  O   LEU A  79      13.770   6.053  -2.652  1.00  1.15      A   
ATOM    856  N   SER A  80      11.533   5.798  -2.556  1.00  1.17      A   
ATOM    857  HN  SER A  80      10.780   5.166  -2.488  1.00  1.16      A   
ATOM    858  CA  SER A  80      11.250   7.223  -2.671  1.00  1.30      A   
ATOM    859  CB  SER A  80       9.739   7.458  -2.660  1.00  1.42      A   
ATOM    860  OG  SER A  80       9.045   6.312  -3.123  1.00  1.38      A   
ATOM    861  HG  SER A  80       8.598   6.522  -3.953  1.00  1.49      A   
ATOM    862  C   SER A  80      11.907   7.994  -1.529  1.00  1.34      A   
ATOM    863  O   SER A  80      12.434   9.091  -1.723  1.00  1.47      A   
ATOM    864  N   LYS A  81      11.883   7.401  -0.338  1.00  1.28      A   
ATOM    865  HN  LYS A  81      11.444   6.524  -0.249  1.00  1.22      A   
ATOM    866  CA  LYS A  81      12.480   8.018   0.837  1.00  1.35      A   
ATOM    867  CB  LYS A  81      12.164   7.202   2.093  1.00  1.39      A   
ATOM    868  CG  LYS A  81      12.270   7.994   3.388  1.00  1.71      A   
ATOM    869  CD  LYS A  81      12.834   7.149   4.521  1.00  1.84      A   
ATOM    870  CE  LYS A  81      14.301   6.821   4.288  1.00  2.08      A   
ATOM    871  NZ  LYS A  81      14.921   6.152   5.462  1.00  2.09      A   
ATOM    872  HZ1 LYS A  81      14.865   6.772   6.298  1.00  2.21      A   
ATOM    873  HZ2 LYS A  81      15.924   5.946   5.270  1.00  2.41      A   
ATOM    874  HZ3 LYS A  81      14.428   5.259   5.672  1.00  2.48      A   
ATOM    875  C   LYS A  81      13.990   8.147   0.667  1.00  1.33      A   
ATOM    876  O   LYS A  81      14.594   9.119   1.123  1.00  1.44      A   
ATOM    877  N   HIS A  82      14.592   7.165  -0.001  1.00  1.24      A   
ATOM    878  HN  HIS A  82      14.052   6.421  -0.348  1.00  1.20      A   
ATOM    879  CA  HIS A  82      16.031   7.167  -0.240  1.00  1.27      A   
ATOM    880  CB  HIS A  82      16.504   5.781  -0.689  1.00  1.21      A   
ATOM    881  CG  HIS A  82      17.993   5.621  -0.721  1.00  1.36      A   
ATOM    882  ND1 HIS A  82      18.815   5.972   0.329  1.00  1.65      A   
ATOM    883  HD1 HIS A  82      18.527   6.370   1.180  1.00  1.88      A   
ATOM    884  CD2 HIS A  82      18.809   5.135  -1.685  1.00  1.53      A   
ATOM    885  CE1 HIS A  82      20.068   5.708   0.010  1.00  1.81      A   
ATOM    886  NE2 HIS A  82      20.092   5.200  -1.205  1.00  1.74      A   
ATOM    887  HE2 HIS A  82      20.877   4.777  -1.623  1.00  1.97      A   
ATOM    888  C   HIS A  82      16.396   8.227  -1.277  1.00  1.32      A   
ATOM    889  O   HIS A  82      17.502   8.770  -1.270  1.00  1.42      A   
ATOM    890  N   ILE A  83      15.459   8.508  -2.176  1.00  1.31      A   
ATOM    891  HN  ILE A  83      14.613   8.007  -2.157  1.00  1.27      A   
ATOM    892  CA  ILE A  83      15.664   9.528  -3.201  1.00  1.41      A   
ATOM    893  CB  ILE A  83      14.612   9.428  -4.330  1.00  1.47      A   
ATOM    894  CG1 ILE A  83      14.699   8.059  -5.012  1.00  1.76      A   
ATOM    895  CG2 ILE A  83      14.809  10.540  -5.354  1.00  1.69      A   
ATOM    896  CD1 ILE A  83      13.557   7.770  -5.963  1.00  2.05      A   
ATOM    897  C   ILE A  83      15.605  10.910  -2.554  1.00  1.54      A   
ATOM    898  O   ILE A  83      16.326  11.830  -2.941  1.00  1.64      A   
ATOM    899  N   LYS A  84      14.765  11.034  -1.535  1.00  1.57      A   
ATOM    900  HN  LYS A  84      14.226  10.261  -1.267  1.00  1.50      A   
ATOM    901  CA  LYS A  84      14.615  12.287  -0.812  1.00  1.73      A   
ATOM    902  CB  LYS A  84      13.447  12.194   0.177  1.00  1.82      A   
ATOM    903  CG  LYS A  84      13.002  13.530   0.753  1.00  1.98      A   
ATOM    904  CD  LYS A  84      11.866  13.349   1.749  1.00  2.15      A   
ATOM    905  CE  LYS A  84      11.358  14.686   2.269  1.00  2.43      A   
ATOM    906  NZ  LYS A  84      10.555  15.413   1.249  1.00  2.77      A   
ATOM    907  HZ1 LYS A  84      10.388  14.806   0.422  1.00  3.06      A   
ATOM    908  HZ2 LYS A  84      11.058  16.268   0.938  1.00  3.04      A   
ATOM    909  HZ3 LYS A  84       9.638  15.694   1.649  1.00  3.04      A   
ATOM    910  C   LYS A  84      15.909  12.622  -0.074  1.00  1.78      A   
ATOM    911  O   LYS A  84      16.224  13.790   0.157  1.00  1.93      A   
ATOM    912  N   THR A  85      16.667  11.588   0.273  1.00  1.68      A   
ATOM    913  HN  THR A  85      16.371  10.680   0.049  1.00  1.59      A   
ATOM    914  CA  THR A  85      17.931  11.761   0.973  1.00  1.77      A   
ATOM    915  CB  THR A  85      18.246  10.538   1.853  1.00  1.77      A   
ATOM    916  OG1 THR A  85      17.264   9.517   1.613  1.00  1.73      A   
ATOM    917  HG1 THR A  85      16.401   9.820   1.922  1.00  1.85      A   
ATOM    918  CG2 THR A  85      18.210  10.924   3.324  1.00  2.00      A   
ATOM    919  C   THR A  85      19.071  11.993  -0.021  1.00  1.79      A   
ATOM    920  O   THR A  85      20.232  12.132   0.364  1.00  1.91      A   
ATOM    921  N   HIS A  86      18.726  12.031  -1.306  1.00  1.74      A   
ATOM    922  HN  HIS A  86      17.783  11.899  -1.553  1.00  1.72      A   
ATOM    923  CA  HIS A  86      19.707  12.263  -2.362  1.00  1.80      A   
ATOM    924  CB  HIS A  86      19.390  11.415  -3.601  1.00  1.79      A   
ATOM    925  CG  HIS A  86      19.945  10.024  -3.565  1.00  1.76      A   
ATOM    926  ND1 HIS A  86      19.613   9.058  -4.489  1.00  2.03      A   
ATOM    927  HD1 HIS A  86      18.991   9.172  -5.243  1.00  2.42      A   
ATOM    928  CD2 HIS A  86      20.826   9.441  -2.721  1.00  2.16      A   
ATOM    929  CE1 HIS A  86      20.266   7.943  -4.212  1.00  2.23      A   
ATOM    930  NE2 HIS A  86      21.013   8.147  -3.143  1.00  2.34      A   
ATOM    931  HE2 HIS A  86      21.773   7.580  -2.883  1.00  2.78      A   
ATOM    932  C   HIS A  86      19.726  13.739  -2.740  1.00  1.90      A   
ATOM    933  O   HIS A  86      20.620  14.199  -3.450  1.00  2.07      A   
ATOM    934  N   GLN A  87      18.730  14.472  -2.257  1.00  1.90      A   
ATOM    935  HN  GLN A  87      18.061  14.044  -1.684  1.00  1.87      A   
ATOM    936  CB  GLN A  87      17.587  16.142  -3.647  1.00  2.06      A   
ATOM    937  CG  GLN A  87      16.311  15.323  -3.512  1.00  2.01      A   
ATOM    938  CD  GLN A  87      15.280  15.667  -4.567  1.00  2.11      A   
ATOM    939  OE1 GLN A  87      14.392  16.490  -4.344  1.00  2.44      A   
ATOM    940  NE2 GLN A  87      15.395  15.041  -5.727  1.00  2.19      A   
ATOM    941 HE21 GLN A  87      16.131  14.398  -5.833  1.00  2.29      A   
ATOM    942 HE22 GLN A  87      14.747  15.250  -6.433  1.00  2.37      A   
ATOM    943  CA  GLN A  87      18.612  15.896  -2.536  1.00  2.05      A   
ATOM    944  C   GLN A  87      18.224  16.659  -1.275  1.00  2.26      A   
ATOM    945  O   GLN A  87      18.839  16.405  -0.220  1.00  2.51      A   
ATOM    946  OXT GLN A  87      17.313  17.515  -1.341  1.00  2.66      A   
ATOM    947  H5T  DA B   1      15.084  13.697   9.237  1.00  3.76      B   
ATOM    948  O5'  DA B   1      16.021  13.912   9.193  1.00  3.76      B   
ATOM    949  H5'  DA B   1      16.546  13.679  11.180  1.00  3.97      B   
ATOM    950 H5''  DA B   1      17.738  13.091  10.003  1.00  4.01      B   
ATOM    951  H4'  DA B   1      16.880  11.125  10.734  1.00  3.85      B   
ATOM    952  H1'  DA B   1      13.902  10.103  10.757  1.00  3.42      B   
ATOM    953  N9   DA B   1      12.592  11.709  11.002  1.00  3.37      B   
ATOM    954  C4   DA B   1      11.675  11.025  11.762  1.00  3.27      B   
ATOM    955  N3   DA B   1      11.756   9.751  12.182  1.00  3.21      B   
ATOM    956  C2   DA B   1      10.686   9.424  12.901  1.00  3.15      B   
ATOM    957  H2   DA B   1      10.675   8.403  13.283  1.00  3.14      B   
ATOM    958  N1   DA B   1       9.619  10.170  13.223  1.00  3.15      B   
ATOM    959  C6   DA B   1       9.567  11.448  12.787  1.00  3.22      B   
ATOM    960  N6   DA B   1       8.507  12.191  13.112  1.00  3.27      B   
ATOM    961  H61  DA B   1       8.450  13.149  12.797  1.00  3.36      B   
ATOM    962  H62  DA B   1       7.764  11.810  13.683  1.00  3.25      B   
ATOM    963  C5   DA B   1      10.646  11.916  12.008  1.00  3.28      B   
ATOM    964  N7   DA B   1      10.908  13.143  11.411  1.00  3.40      B   
ATOM    965  C8   DA B   1      12.070  12.967  10.827  1.00  3.43      B   
ATOM    966  H8   DA B   1      12.567  13.740  10.259  1.00  3.54      B   
ATOM    967  H2'  DA B   1      13.893  12.398   8.716  1.00  3.36      B   
ATOM    968  C2'  DA B   1      14.134  11.384   9.037  1.00  3.36      B   
ATOM    969  C5'  DA B   1      16.673  13.166  10.226  1.00  3.88      B   
ATOM    970  C4'  DA B   1      16.097  11.773  10.336  1.00  3.74      B   
ATOM    971  O4'  DA B   1      14.917  11.819  11.178  1.00  3.66      B   
ATOM    972  C1'  DA B   1      13.856  11.164  10.505  1.00  3.43      B   
ATOM    973  C3'  DA B   1      15.631  11.143   9.020  1.00  3.54      B   
ATOM    974 H2''  DA B   1      13.617  10.700   8.368  1.00  3.21      B   
ATOM    975  H3'  DA B   1      16.115  11.607   8.163  1.00  3.57      B   
ATOM    976  O3'  DA B   1      15.910   9.739   9.027  1.00  3.54      B   
ATOM    977  P    DG B   2      16.145   8.958   7.639  1.00  3.49      B   
ATOM    978  O1P  DG B   2      17.570   9.073   7.239  1.00  3.74      B   
ATOM    979  O2P  DG B   2      15.086   9.361   6.683  1.00  3.26      B   
ATOM    980  O5'  DG B   2      15.878   7.436   8.019  1.00  3.45      B   
ATOM    981  H5'  DG B   2      15.788   7.879  10.039  1.00  3.58      B   
ATOM    982 H5''  DG B   2      16.761   6.455   9.612  1.00  3.71      B   
ATOM    983  H4'  DG B   2      14.955   5.357  10.347  1.00  3.43      B   
ATOM    984  H1'  DG B   2      11.889   5.750   9.744  1.00  2.94      B   
ATOM    985  N9   DG B   2      11.505   7.747   9.274  1.00  2.90      B   
ATOM    986  C4   DG B   2      10.274   7.832   9.878  1.00  2.82      B   
ATOM    987  N3   DG B   2       9.664   6.853  10.580  1.00  2.80      B   
ATOM    988  C2   DG B   2       8.485   7.236  11.041  1.00  2.76      B   
ATOM    989  N2   DG B   2       7.743   6.383  11.758  1.00  2.78      B   
ATOM    990  H21  DG B   2       8.092   5.452  11.938  1.00  2.81      B   
ATOM    991  H22  DG B   2       6.837   6.658  12.115  1.00  2.78      B   
ATOM    992  N1   DG B   2       7.948   8.484  10.834  1.00  2.75      B   
ATOM    993  H1   DG B   2       7.039   8.678  11.233  1.00  2.75      B   
ATOM    994  C6   DG B   2       8.557   9.506  10.112  1.00  2.77      B   
ATOM    995  O6   DG B   2       7.983  10.597   9.982  1.00  2.80      B   
ATOM    996  C5   DG B   2       9.822   9.107   9.610  1.00  2.81      B   
ATOM    997  N7   DG B   2      10.748   9.808   8.849  1.00  2.88      B   
ATOM    998  C8   DG B   2      11.724   8.961   8.672  1.00  2.93      B   
ATOM    999  H8   DG B   2      12.612   9.188   8.103  1.00  3.02      B   
ATOM   1000  H2'  DG B   2      13.301   7.083   7.364  1.00  3.04      B   
ATOM   1001  C2'  DG B   2      12.977   6.214   7.937  1.00  3.00      B   
ATOM   1002  C5'  DG B   2      15.851   7.009   9.384  1.00  3.53      B   
ATOM   1003  C4'  DG B   2      14.655   6.119   9.626  1.00  3.34      B   
ATOM   1004  O4'  DG B   2      13.531   6.919  10.075  1.00  3.20      B   
ATOM   1005  C1'  DG B   2      12.401   6.595   9.281  1.00  2.99      B   
ATOM   1006  C3'  DG B   2      14.160   5.376   8.384  1.00  3.21      B   
ATOM   1007 H2''  DG B   2      12.301   5.642   7.308  1.00  2.87      B   
ATOM   1008  H3'  DG B   2      14.937   5.322   7.624  1.00  3.30      B   
ATOM   1009  O3'  DG B   2      13.726   4.055   8.714  1.00  3.18      B   
ATOM   1010  P    DG B   3      13.811   2.896   7.608  1.00  3.19      B   
ATOM   1011  O1P  DG B   3      15.123   2.215   7.730  1.00  3.46      B   
ATOM   1012  O2P  DG B   3      13.410   3.482   6.302  1.00  3.04      B   
ATOM   1013  O5'  DG B   3      12.690   1.859   8.057  1.00  3.08      B   
ATOM   1014  H5'  DG B   3      12.417   2.808   9.874  1.00  3.13      B   
ATOM   1015 H5''  DG B   3      12.610   1.045   9.958  1.00  3.26      B   
ATOM   1016  H4'  DG B   3      10.394   1.106  10.237  1.00  2.95      B   
ATOM   1017  H1'  DG B   3       8.130   2.685   8.691  1.00  2.47      B   
ATOM   1018  N9   DG B   3       8.935   4.427   7.865  1.00  2.46      B   
ATOM   1019  C4   DG B   3       7.869   5.259   8.125  1.00  2.37      B   
ATOM   1020  N3   DG B   3       6.757   4.936   8.820  1.00  2.34      B   
ATOM   1021  C2   DG B   3       5.909   5.950   8.900  1.00  2.31      B   
ATOM   1022  N2   DG B   3       4.745   5.799   9.550  1.00  2.34      B   
ATOM   1023  H21  DG B   3       4.529   4.907   9.972  1.00  2.37      B   
ATOM   1024  H22  DG B   3       4.082   6.560   9.629  1.00  2.35      B   
ATOM   1025  N1   DG B   3       6.135   7.186   8.346  1.00  2.30      B   
ATOM   1026  H1   DG B   3       5.418   7.886   8.473  1.00  2.31      B   
ATOM   1027  C6   DG B   3       7.272   7.544   7.628  1.00  2.32      B   
ATOM   1028  O6   DG B   3       7.374   8.692   7.170  1.00  2.35      B   
ATOM   1029  C5   DG B   3       8.191   6.463   7.529  1.00  2.36      B   
ATOM   1030  N7   DG B   3       9.429   6.388   6.907  1.00  2.45      B   
ATOM   1031  C8   DG B   3       9.828   5.164   7.128  1.00  2.50      B   
ATOM   1032  H8   DG B   3      10.762   4.768   6.758  1.00  2.61      B   
ATOM   1033  H2'  DG B   3      10.461   2.526   6.693  1.00  2.65      B   
ATOM   1034  C2'  DG B   3       9.636   2.088   7.256  1.00  2.59      B   
ATOM   1035  C5'  DG B   3      12.170   1.863   9.388  1.00  3.10      B   
ATOM   1036  C4'  DG B   3      10.669   1.701   9.364  1.00  2.89      B   
ATOM   1037  O4'  DG B   3      10.035   3.007   9.347  1.00  2.74      B   
ATOM   1038  C1'  DG B   3       9.085   3.039   8.297  1.00  2.54      B   
ATOM   1039  C3'  DG B   3      10.117   0.958   8.147  1.00  2.78      B   
ATOM   1040 H2''  DG B   3       8.900   1.739   6.537  1.00  2.47      B   
ATOM   1041  H3'  DG B   3      10.894   0.364   7.665  1.00  2.90      B   
ATOM   1042  O3'  DG B   3       9.037   0.102   8.533  1.00  2.72      B   
ATOM   1043  P    DG B   4       8.677  -1.184   7.636  1.00  2.76      B   
ATOM   1044  O1P  DG B   4       9.548  -2.314   8.038  1.00  3.02      B   
ATOM   1045  O2P  DG B   4       8.653  -0.752   6.214  1.00  2.66      B   
ATOM   1046  O5'  DG B   4       7.193  -1.556   8.076  1.00  2.64      B   
ATOM   1047  H5'  DG B   4       7.316  -0.308   9.720  1.00  2.62      B   
ATOM   1048 H5''  DG B   4       6.583  -1.895  10.022  1.00  2.76      B   
ATOM   1049  H4'  DG B   4       4.720  -0.614  10.017  1.00  2.49      B   
ATOM   1050  H1'  DG B   4       3.657   1.452   7.837  1.00  2.09      B   
ATOM   1051  N9   DG B   4       5.294   2.238   6.798  1.00  2.05      B   
ATOM   1052  C4   DG B   4       4.786   3.497   6.570  1.00  1.97      B   
ATOM   1053  N3   DG B   4       3.589   3.959   6.988  1.00  1.96      B   
ATOM   1054  C2   DG B   4       3.387   5.214   6.616  1.00  1.93      B   
ATOM   1055  N2   DG B   4       2.243   5.829   6.944  1.00  1.98      B   
ATOM   1056  H21  DG B   4       1.541   5.329   7.474  1.00  2.04      B   
ATOM   1057  H22  DG B   4       2.074   6.788   6.672  1.00  2.00      B   
ATOM   1058  N1   DG B   4       4.289   5.955   5.893  1.00  1.91      B   
ATOM   1059  H1   DG B   4       4.038   6.906   5.662  1.00  1.92      B   
ATOM   1060  C6   DG B   4       5.526   5.499   5.451  1.00  1.94      B   
ATOM   1061  O6   DG B   4       6.266   6.252   4.805  1.00  1.98      B   
ATOM   1062  C5   DG B   4       5.755   4.154   5.840  1.00  1.97      B   
ATOM   1063  N7   DG B   4       6.845   3.326   5.608  1.00  2.07      B   
ATOM   1064  C8   DG B   4       6.524   2.204   6.191  1.00  2.11      B   
ATOM   1065  H8   DG B   4       7.160   1.332   6.191  1.00  2.23      B   
ATOM   1066  H2'  DG B   4       5.604  -0.371   6.310  1.00  2.28      B   
ATOM   1067  C2'  DG B   4       4.659  -0.175   6.817  1.00  2.21      B   
ATOM   1068  C5'  DG B   4       6.658  -1.074   9.311  1.00  2.62      B   
ATOM   1069  C4'  DG B   4       5.284  -0.482   9.092  1.00  2.43      B   
ATOM   1070  O4'  DG B   4       5.429   0.912   8.712  1.00  2.28      B   
ATOM   1071  C1'  DG B   4       4.664   1.151   7.540  1.00  2.13      B   
ATOM   1072  C3'  DG B   4       4.455  -1.125   7.978  1.00  2.38      B   
ATOM   1073 H2''  DG B   4       3.864  -0.268   6.080  1.00  2.14      B   
ATOM   1074  H3'  DG B   4       4.812  -2.130   7.752  1.00  2.51      B   
ATOM   1075  O3'  DG B   4       3.074  -1.184   8.344  1.00  2.36      B   
ATOM   1076  P    DG B   5       2.131  -2.323   7.710  1.00  2.45      B   
ATOM   1077  O1P  DG B   5       2.030  -3.453   8.672  1.00  2.68      B   
ATOM   1078  O2P  DG B   5       2.614  -2.586   6.329  1.00  2.39      B   
ATOM   1079  O5'  DG B   5       0.703  -1.625   7.615  1.00  2.39      B   
ATOM   1080  H5'  DG B   5       1.319   0.034   8.689  1.00  2.28      B   
ATOM   1081 H5''  DG B   5      -0.143  -0.773   9.298  1.00  2.47      B   
ATOM   1082  H4'  DG B   5      -1.109   1.008   8.318  1.00  2.28      B   
ATOM   1083  H1'  DG B   5      -0.785   2.184   5.395  1.00  1.91      B   
ATOM   1084  N9   DG B   5       1.121   1.724   4.676  1.00  1.78      B   
ATOM   1085  C4   DG B   5       1.407   2.941   4.104  1.00  1.65      B   
ATOM   1086  N3   DG B   5       0.662   4.062   4.208  1.00  1.64      B   
ATOM   1087  C2   DG B   5       1.196   5.074   3.545  1.00  1.56      B   
ATOM   1088  N2   DG B   5       0.581   6.266   3.541  1.00  1.62      B   
ATOM   1089  H21  DG B   5      -0.288   6.381   4.043  1.00  1.73      B   
ATOM   1090  H22  DG B   5       0.975   7.052   3.041  1.00  1.61      B   
ATOM   1091  N1   DG B   5       2.370   4.992   2.839  1.00  1.50      B   
ATOM   1092  H1   DG B   5       2.695   5.825   2.368  1.00  1.48      B   
ATOM   1093  C6   DG B   5       3.153   3.847   2.719  1.00  1.52      B   
ATOM   1094  O6   DG B   5       4.194   3.879   2.056  1.00  1.54      B   
ATOM   1095  C5   DG B   5       2.590   2.755   3.422  1.00  1.61      B   
ATOM   1096  N7   DG B   5       3.039   1.449   3.561  1.00  1.73      B   
ATOM   1097  C8   DG B   5       2.138   0.878   4.311  1.00  1.82      B   
ATOM   1098  H8   DG B   5       2.189  -0.157   4.617  1.00  1.95      B   
ATOM   1099  H2'  DG B   5       0.135  -0.739   5.157  1.00  2.09      B   
ATOM   1100  C2'  DG B   5      -0.628   0.030   5.274  1.00  2.06      B   
ATOM   1101  C5'  DG B   5       0.395  -0.471   8.400  1.00  2.33      B   
ATOM   1102  C4'  DG B   5      -0.466   0.487   7.608  1.00  2.20      B   
ATOM   1103  O4'  DG B   5       0.391   1.387   6.861  1.00  2.02      B   
ATOM   1104  C1'  DG B   5      -0.033   1.401   5.508  1.00  1.92      B   
ATOM   1105  C3'  DG B   5      -1.392  -0.149   6.570  1.00  2.23      B   
ATOM   1106 H2''  DG B   5      -1.290  -0.035   4.414  1.00  2.05      B   
ATOM   1107  H3'  DG B   5      -1.577  -1.200   6.794  1.00  2.37      B   
ATOM   1108  O3'  DG B   5      -2.637   0.553   6.511  1.00  2.27      B   
ATOM   1109  P    DC B   6      -3.968  -0.223   6.060  1.00  2.44      B   
ATOM   1110  O1P  DC B   6      -4.535  -0.928   7.236  1.00  2.69      B   
ATOM   1111  O2P  DC B   6      -3.659  -0.991   4.827  1.00  2.40      B   
ATOM   1112  O5'  DC B   6      -4.977   0.943   5.659  1.00  2.44      B   
ATOM   1113  H5'  DC B   6      -3.730   2.390   6.455  1.00  2.29      B   
ATOM   1114 H5''  DC B   6      -5.458   2.598   6.804  1.00  2.56      B   
ATOM   1115  H4'  DC B   6      -5.216   4.178   5.219  1.00  2.39      B   
ATOM   1116  H1'  DC B   6      -3.950   4.001   2.297  1.00  1.99      B   
ATOM   1117  N1   DC B   6      -2.509   2.472   2.280  1.00  1.80      B   
ATOM   1118  C6   DC B   6      -2.189   1.167   2.535  1.00  1.87      B   
ATOM   1119  H6   DC B   6      -2.874   0.549   3.115  1.00  2.04      B   
ATOM   1120  C2   DC B   6      -1.642   3.278   1.529  1.00  1.65      B   
ATOM   1121  O2   DC B   6      -1.959   4.456   1.297  1.00  1.67      B   
ATOM   1122  N3   DC B   6      -0.480   2.752   1.072  1.00  1.57      B   
ATOM   1123  C4   DC B   6      -0.176   1.477   1.337  1.00  1.65      B   
ATOM   1124  N4   DC B   6       0.985   1.003   0.876  1.00  1.68      B   
ATOM   1125  H41  DC B   6       1.241   0.043   1.062  1.00  1.81      B   
ATOM   1126  H42  DC B   6       1.606   1.603   0.354  1.00  1.63      B   
ATOM   1127  C5   DC B   6      -1.047   0.634   2.088  1.00  1.81      B   
ATOM   1128  H5   DC B   6      -0.794  -0.407   2.292  1.00  1.93      B   
ATOM   1129  H2'  DC B   6      -4.724   1.108   2.994  1.00  2.19      B   
ATOM   1130  C2'  DC B   6      -4.967   2.136   2.729  1.00  2.16      B   
ATOM   1131  C5'  DC B   6      -4.736   2.298   6.045  1.00  2.39      B   
ATOM   1132  C4'  DC B   6      -4.867   3.214   4.850  1.00  2.29      B   
ATOM   1133  O4'  DC B   6      -3.582   3.302   4.180  1.00  2.05      B   
ATOM   1134  C1'  DC B   6      -3.761   3.051   2.797  1.00  1.98      B   
ATOM   1135  C3'  DC B   6      -5.861   2.779   3.771  1.00  2.36      B   
ATOM   1136 H2''  DC B   6      -5.445   2.120   1.752  1.00  2.19      B   
ATOM   1137  H3'  DC B   6      -6.588   2.072   4.173  1.00  2.52      B   
ATOM   1138  O3'  DC B   6      -6.554   3.908   3.223  1.00  2.46      B   
ATOM   1139  P    DG B   7      -8.055   3.726   2.668  1.00  2.70      B   
ATOM   1140  O1P  DG B   7      -9.023   3.970   3.769  1.00  2.94      B   
ATOM   1141  O2P  DG B   7      -8.115   2.450   1.914  1.00  2.70      B   
ATOM   1142  O5'  DG B   7      -8.247   4.913   1.623  1.00  2.74      B   
ATOM   1143  H5'  DG B   7      -6.569   5.917   2.303  1.00  2.47      B   
ATOM   1144 H5''  DG B   7      -8.026   6.914   2.101  1.00  2.84      B   
ATOM   1145  H4'  DG B   7      -6.905   7.563   0.260  1.00  2.63      B   
ATOM   1146  H1'  DG B   7      -5.526   5.848  -2.024  1.00  2.25      B   
ATOM   1147  N9   DG B   7      -4.932   4.010  -1.228  1.00  2.02      B   
ATOM   1148  C4   DG B   7      -3.696   3.935  -1.826  1.00  1.78      B   
ATOM   1149  N3   DG B   7      -3.104   4.907  -2.552  1.00  1.69      B   
ATOM   1150  C2   DG B   7      -1.910   4.541  -2.988  1.00  1.54      B   
ATOM   1151  N2   DG B   7      -1.181   5.391  -3.727  1.00  1.51      B   
ATOM   1152  H21  DG B   7      -1.546   6.307  -3.946  1.00  1.60      B   
ATOM   1153  H22  DG B   7      -0.264   5.130  -4.059  1.00  1.48      B   
ATOM   1154  N1   DG B   7      -1.342   3.313  -2.734  1.00  1.50      B   
ATOM   1155  H1   DG B   7      -0.424   3.136  -3.117  1.00  1.47      B   
ATOM   1156  C6   DG B   7      -1.936   2.298  -1.991  1.00  1.60      B   
ATOM   1157  O6   DG B   7      -1.340   1.226  -1.821  1.00  1.65      B   
ATOM   1158  C5   DG B   7      -3.217   2.680  -1.515  1.00  1.74      B   
ATOM   1159  N7   DG B   7      -4.134   1.978  -0.746  1.00  1.93      B   
ATOM   1160  C8   DG B   7      -5.134   2.805  -0.605  1.00  2.09      B   
ATOM   1161  H8   DG B   7      -6.031   2.564  -0.056  1.00  2.30      B   
ATOM   1162  H2'  DG B   7      -7.587   3.948  -0.757  1.00  2.56      B   
ATOM   1163  C2'  DG B   7      -7.310   4.803  -1.374  1.00  2.53      B   
ATOM   1164  C5'  DG B   7      -7.445   6.095   1.678  1.00  2.64      B   
ATOM   1165  C4'  DG B   7      -6.990   6.476   0.289  1.00  2.55      B   
ATOM   1166  O4'  DG B   7      -5.737   5.804   0.006  1.00  2.24      B   
ATOM   1167  C1'  DG B   7      -5.841   5.151  -1.244  1.00  2.24      B   
ATOM   1168  C3'  DG B   7      -7.934   6.082  -0.851  1.00  2.73      B   
ATOM   1169 H2''  DG B   7      -7.639   4.591  -2.386  1.00  2.64      B   
ATOM   1170  H3'  DG B   7      -8.948   5.923  -0.488  1.00  2.95      B   
ATOM   1171  O3'  DG B   7      -7.944   7.093  -1.869  1.00  2.83      B   
ATOM   1172  P    DG B   8      -9.219   7.238  -2.847  1.00  3.15      B   
ATOM   1173  O1P  DG B   8     -10.205   8.158  -2.224  1.00  3.44      B   
ATOM   1174  O2P  DG B   8      -9.655   5.884  -3.278  1.00  3.17      B   
ATOM   1175  O5'  DG B   8      -8.646   7.974  -4.139  1.00  3.14      B   
ATOM   1176  H5'  DG B   8      -6.916   8.539  -3.153  1.00  2.86      B   
ATOM   1177 H5''  DG B   8      -7.693   9.811  -4.120  1.00  3.15      B   
ATOM   1178  H4'  DG B   8      -5.979   9.305  -5.498  1.00  2.76      B   
ATOM   1179  H1'  DG B   8      -5.017   6.507  -6.645  1.00  2.32      B   
ATOM   1180  N9   DG B   8      -5.537   4.999  -5.296  1.00  2.28      B   
ATOM   1181  C4   DG B   8      -4.438   4.193  -5.486  1.00  2.05      B   
ATOM   1182  N3   DG B   8      -3.376   4.470  -6.272  1.00  1.93      B   
ATOM   1183  C2   DG B   8      -2.479   3.497  -6.252  1.00  1.80      B   
ATOM   1184  N2   DG B   8      -1.357   3.611  -6.979  1.00  1.76      B   
ATOM   1185  H21  DG B   8      -1.196   4.438  -7.540  1.00  1.81      B   
ATOM   1186  H22  DG B   8      -0.661   2.878  -6.986  1.00  1.74      B   
ATOM   1187  N1   DG B   8      -2.615   2.343  -5.518  1.00  1.80      B   
ATOM   1188  H1   DG B   8      -1.867   1.667  -5.578  1.00  1.76      B   
ATOM   1189  C6   DG B   8      -3.702   2.039  -4.702  1.00  1.92      B   
ATOM   1190  O6   DG B   8      -3.729   0.968  -4.082  1.00  1.95      B   
ATOM   1191  C5   DG B   8      -4.669   3.073  -4.714  1.00  2.06      B   
ATOM   1192  N7   DG B   8      -5.884   3.173  -4.053  1.00  2.28      B   
ATOM   1193  C8   DG B   8      -6.358   4.329  -4.427  1.00  2.41      B   
ATOM   1194  H8   DG B   8      -7.307   4.719  -4.094  1.00  2.63      B   
ATOM   1195  H2'  DG B   8      -7.947   6.051  -5.830  1.00  2.84      B   
ATOM   1196  C2'  DG B   8      -7.176   6.467  -6.479  1.00  2.72      B   
ATOM   1197  C5'  DG B   8      -7.446   8.749  -4.082  1.00  2.98      B   
ATOM   1198  C4'  DG B   8      -6.548   8.408  -5.250  1.00  2.76      B   
ATOM   1199  O4'  DG B   8      -5.704   7.286  -4.883  1.00  2.48      B   
ATOM   1200  C1'  DG B   8      -5.788   6.301  -5.900  1.00  2.42      B   
ATOM   1201  C3'  DG B   8      -7.263   7.978  -6.534  1.00  2.87      B   
ATOM   1202 H2''  DG B   8      -7.311   6.028  -7.463  1.00  2.75      B   
ATOM   1203  H3'  DG B   8      -8.294   8.329  -6.551  1.00  3.12      B   
ATOM   1204  O3'  DG B   8      -6.575   8.469  -7.692  1.00  2.82      B   
ATOM   1205  P    DG B   9      -7.375   8.669  -9.072  1.00  3.05      B   
ATOM   1206  O1P  DG B   9      -7.852  10.071  -9.168  1.00  3.31      B   
ATOM   1207  O2P  DG B   9      -8.353   7.558  -9.186  1.00  3.14      B   
ATOM   1208  O5'  DG B   9      -6.269   8.450 -10.198  1.00  2.90      B   
ATOM   1209  H5'  DG B   9      -4.721   8.532  -8.825  1.00  2.59      B   
ATOM   1210 H5''  DG B   9      -4.529   9.570 -10.254  1.00  2.76      B   
ATOM   1211  H4'  DG B   9      -3.093   7.928 -10.814  1.00  2.44      B   
ATOM   1212  H1'  DG B   9      -3.484   4.784 -10.901  1.00  2.33      B   
ATOM   1213  N9   DG B   9      -4.932   4.227  -9.503  1.00  2.42      B   
ATOM   1214  C4   DG B   9      -4.362   3.032  -9.124  1.00  2.30      B   
ATOM   1215  N3   DG B   9      -3.188   2.533  -9.569  1.00  2.18      B   
ATOM   1216  C2   DG B   9      -2.903   1.364  -9.015  1.00  2.16      B   
ATOM   1217  N2   DG B   9      -1.775   0.720  -9.354  1.00  2.12      B   
ATOM   1218  H21  DG B   9      -1.147   1.128 -10.033  1.00  2.11      B   
ATOM   1219  H22  DG B   9      -1.535  -0.170  -8.936  1.00  2.16      B   
ATOM   1220  N1   DG B   9      -3.705   0.739  -8.091  1.00  2.25      B   
ATOM   1221  H1   DG B   9      -3.387  -0.149  -7.728  1.00  2.27      B   
ATOM   1222  C6   DG B   9      -4.918   1.234  -7.619  1.00  2.39      B   
ATOM   1223  O6   DG B   9      -5.564   0.588  -6.783  1.00  2.52      B   
ATOM   1224  C5   DG B   9      -5.237   2.484  -8.209  1.00  2.42      B   
ATOM   1225  N7   DG B   9      -6.338   3.310  -8.025  1.00  2.60      B   
ATOM   1226  C8   DG B   9      -6.115   4.324  -8.815  1.00  2.60      B   
ATOM   1227  H8   DG B   9      -6.797   5.152  -8.929  1.00  2.76      B   
ATOM   1228  H2'  DG B   9      -6.334   5.920 -11.074  1.00  2.80      B   
ATOM   1229  C2'  DG B   9      -5.347   5.709 -11.488  1.00  2.66      B   
ATOM   1230  C5'  DG B   9      -4.877   8.598  -9.903  1.00  2.68      B   
ATOM   1231  C4'  DG B   9      -4.075   7.511 -10.584  1.00  2.51      B   
ATOM   1232  O4'  DG B   9      -4.006   6.355  -9.709  1.00  2.36      B   
ATOM   1233  C1'  DG B   9      -4.382   5.202 -10.441  1.00  2.42      B   
ATOM   1234  C3'  DG B   9      -4.642   6.986 -11.905  1.00  2.65      B   
ATOM   1235 H2''  DG B   9      -5.484   5.038 -12.332  1.00  2.74      B   
ATOM   1236  H3'  DG B   9      -5.322   7.704 -12.361  1.00  2.84      B   
ATOM   1237  O3'  DG B   9      -3.571   6.696 -12.812  1.00  2.59      B   
ATOM   1238  P    DG B  10      -3.828   6.730 -14.397  1.00  2.79      B   
ATOM   1239  O1P  DG B  10      -3.573   8.098 -14.907  1.00  2.89      B   
ATOM   1240  O2P  DG B  10      -5.136   6.084 -14.669  1.00  2.95      B   
ATOM   1241  O5'  DG B  10      -2.698   5.773 -14.986  1.00  2.73      B   
ATOM   1242  H5'  DG B  10      -1.611   5.868 -13.229  1.00  2.46      B   
ATOM   1243 H5''  DG B  10      -0.675   6.101 -14.720  1.00  2.61      B   
ATOM   1244  H4'  DG B  10      -0.064   3.986 -14.122  1.00  2.50      B   
ATOM   1245  H1'  DG B  10      -1.866   1.414 -13.724  1.00  2.60      B   
ATOM   1246  N9   DG B  10      -3.752   1.986 -13.037  1.00  2.64      B   
ATOM   1247  C4   DG B  10      -3.979   0.885 -12.245  1.00  2.64      B   
ATOM   1248  N3   DG B  10      -3.125  -0.143 -12.053  1.00  2.59      B   
ATOM   1249  C2   DG B  10      -3.626  -1.054 -11.233  1.00  2.65      B   
ATOM   1250  N2   DG B  10      -2.905  -2.146 -10.935  1.00  2.67      B   
ATOM   1251  H21  DG B  10      -1.986  -2.264 -11.340  1.00  2.65      B   
ATOM   1252  H22  DG B  10      -3.263  -2.850 -10.305  1.00  2.73      B   
ATOM   1253  N1   DG B  10      -4.866  -0.962 -10.648  1.00  2.74      B   
ATOM   1254  H1   DG B  10      -5.156  -1.712 -10.037  1.00  2.81      B   
ATOM   1255  C6   DG B  10      -5.760   0.089 -10.832  1.00  2.81      B   
ATOM   1256  O6   DG B  10      -6.854   0.076 -10.252  1.00  2.96      B   
ATOM   1257  C5   DG B  10      -5.237   1.072 -11.711  1.00  2.75      B   
ATOM   1258  N7   DG B  10      -5.791   2.262 -12.162  1.00  2.83      B   
ATOM   1259  C8   DG B  10      -4.878   2.764 -12.948  1.00  2.76      B   
ATOM   1260  H8   DG B  10      -4.999   3.694 -13.483  1.00  2.82      B   
ATOM   1261  H2'  DG B  10      -3.613   3.325 -15.375  1.00  2.88      B   
ATOM   1262  C2'  DG B  10      -2.776   2.637 -15.254  1.00  2.81      B   
ATOM   1263  C5'  DG B  10      -1.488   5.540 -14.262  1.00  2.57      B   
ATOM   1264  C4'  DG B  10      -1.141   4.068 -14.273  1.00  2.55      B   
ATOM   1265  O4'  DG B  10      -1.908   3.397 -13.242  1.00  2.45      B   
ATOM   1266  C1'  DG B  10      -2.545   2.265 -13.809  1.00  2.61      B   
ATOM   1267  C3'  DG B  10      -1.457   3.313 -15.567  1.00  2.76      B   
ATOM   1268 H2''  DG B  10      -2.953   1.792 -15.914  1.00  2.95      B   
ATOM   1269  H3'  DG B  10      -1.529   3.990 -16.417  1.00  2.89      B   
ATOM   1270  O3'  DG B  10      -0.447   2.330 -15.822  1.00  2.81      B   
ATOM   1271  P    DC B  11      -0.119   1.887 -17.332  1.00  3.07      B   
ATOM   1272  O1P  DC B  11       1.026   2.686 -17.836  1.00  3.13      B   
ATOM   1273  O2P  DC B  11      -1.389   1.871 -18.100  1.00  3.21      B   
ATOM   1274  O5'  DC B  11       0.376   0.381 -17.181  1.00  3.14      B   
ATOM   1275  H5'  DC B  11       0.649   0.596 -15.142  1.00  2.84      B   
ATOM   1276 H5''  DC B  11       2.001  -0.152 -16.018  1.00  3.08      B   
ATOM   1277  H4'  DC B  11       1.125  -1.980 -15.027  1.00  3.14      B   
ATOM   1278  H1'  DC B  11      -1.769  -3.168 -15.081  1.00  3.34      B   
ATOM   1279  N1   DC B  11      -3.191  -1.635 -15.272  1.00  3.25      B   
ATOM   1280  C6   DC B  11      -3.608  -0.478 -15.869  1.00  3.27      B   
ATOM   1281  H6   DC B  11      -2.941   0.041 -16.559  1.00  3.26      B   
ATOM   1282  C2   DC B  11      -4.038  -2.321 -14.394  1.00  3.29      B   
ATOM   1283  O2   DC B  11      -3.640  -3.372 -13.870  1.00  3.31      B   
ATOM   1284  N3   DC B  11      -5.268  -1.822 -14.138  1.00  3.35      B   
ATOM   1285  C4   DC B  11      -5.662  -0.688 -14.721  1.00  3.37      B   
ATOM   1286  N4   DC B  11      -6.883  -0.233 -14.434  1.00  3.48      B   
ATOM   1287  H41  DC B  11      -7.221   0.622 -14.852  1.00  3.54      B   
ATOM   1288  H42  DC B  11      -7.478  -0.740 -13.795  1.00  3.54      B   
ATOM   1289  C5   DC B  11      -4.822   0.029 -15.623  1.00  3.32      B   
ATOM   1290  H5   DC B  11      -5.154   0.957 -16.091  1.00  3.37      B   
ATOM   1291  H2'  DC B  11      -1.677  -1.287 -17.513  1.00  3.41      B   
ATOM   1292  C2'  DC B  11      -1.432  -2.212 -16.990  1.00  3.44      B   
ATOM   1293  C5'  DC B  11       0.914  -0.094 -15.945  1.00  3.02      B   
ATOM   1294  C4'  DC B  11       0.368  -1.463 -15.618  1.00  3.13      B   
ATOM   1295  O4'  DC B  11      -0.897  -1.330 -14.917  1.00  3.04      B   
ATOM   1296  C1'  DC B  11      -1.849  -2.178 -15.538  1.00  3.26      B   
ATOM   1297  C3'  DC B  11       0.067  -2.368 -16.818  1.00  3.40      B   
ATOM   1298 H2''  DC B  11      -1.851  -3.032 -17.568  1.00  3.63      B   
ATOM   1299  H3'  DC B  11       0.619  -2.051 -17.703  1.00  3.49      B   
ATOM   1300  O3'  DC B  11       0.397  -3.726 -16.508  1.00  3.55      B   
ATOM   1301  P    DC B  12       0.819  -4.741 -17.684  1.00  3.86      B   
ATOM   1302  O1P  DC B  12       2.287  -4.673 -17.879  1.00  3.91      B   
ATOM   1303  O2P  DC B  12      -0.085  -4.532 -18.843  1.00  3.98      B   
ATOM   1304  O5'  DC B  12       0.500  -6.177 -17.077  1.00  4.00      B   
ATOM   1305  H5'  DC B  12       0.295  -5.386 -15.178  1.00  3.67      B   
ATOM   1306 H5''  DC B  12       1.238  -6.885 -15.279  1.00  3.95      B   
ATOM   1307  H4'  DC B  12      -0.679  -7.703 -14.427  1.00  4.04      B   
ATOM   1308  H1'  DC B  12      -3.633  -7.508 -15.437  1.00  4.26      B   
ATOM   1309  N1   DC B  12      -3.946  -5.692 -16.442  1.00  4.09      B   
ATOM   1310  C6   DC B  12      -3.543  -4.767 -17.365  1.00  4.05      B   
ATOM   1311  H6   DC B  12      -2.559  -4.859 -17.825  1.00  4.06      B   
ATOM   1312  C2   DC B  12      -5.206  -5.591 -15.847  1.00  4.10      B   
ATOM   1313  O2   DC B  12      -5.549  -6.447 -15.019  1.00  4.16      B   
ATOM   1314  N3   DC B  12      -6.021  -4.564 -16.188  1.00  4.09      B   
ATOM   1315  C4   DC B  12      -5.618  -3.664 -17.088  1.00  4.06      B   
ATOM   1316  N4   DC B  12      -6.458  -2.667 -17.393  1.00  4.09      B   
ATOM   1317  H41  DC B  12      -6.205  -1.960 -18.066  1.00  4.09      B   
ATOM   1318  H42  DC B  12      -7.363  -2.609 -16.949  1.00  4.15      B   
ATOM   1319  C5   DC B  12      -4.339  -3.745 -17.717  1.00  4.03      B   
ATOM   1320  H5   DC B  12      -4.020  -3.008 -18.457  1.00  4.02      B   
ATOM   1321  H2'  DC B  12      -1.938  -6.818 -17.906  1.00  4.29      B   
ATOM   1322  C2'  DC B  12      -2.354  -7.514 -17.180  1.00  4.35      B   
ATOM   1323  C5'  DC B  12       0.368  -6.358 -15.666  1.00  3.89      B   
ATOM   1324  C4'  DC B  12      -0.871  -7.161 -15.355  1.00  4.03      B   
ATOM   1325  O4'  DC B  12      -2.019  -6.275 -15.255  1.00  3.91      B   
ATOM   1326  C1'  DC B  12      -3.065  -6.806 -16.047  1.00  4.15      B   
ATOM   1327  C3'  DC B  12      -1.263  -8.215 -16.394  1.00  4.34      B   
ATOM   1328 H2''  DC B  12      -2.973  -8.226 -17.724  1.00  4.58      B   
ATOM   1329  H3'  DC B  12      -0.411  -8.479 -17.023  1.00  4.43      B   
ATOM   1330  O3'  DC B  12      -1.765  -9.387 -15.750  1.00  4.52      B   
ATOM   1331  P    DG B  13     -16.274  -3.379 -12.984  1.00  5.55      B   
ATOM   1332  O1P  DG B  13     -16.398  -3.901 -14.369  1.00  5.94      B   
ATOM   1333  O2P  DG B  13     -17.125  -2.237 -12.555  1.00  5.44      B   
ATOM   1334  O5'  DG B  13     -16.541  -4.589 -11.981  1.00  5.51      B   
ATOM   1335  H5'  DG B  13     -16.267  -6.021 -13.449  1.00  5.62      B   
ATOM   1336 H5''  DG B  13     -17.021  -6.600 -11.949  1.00  5.74      B   
ATOM   1337  H4'  DG B  13     -14.945  -7.429 -11.656  1.00  5.36      B   
ATOM   1338  H1'  DG B  13     -12.144  -6.040 -11.771  1.00  4.69      B   
ATOM   1339  N9   DG B  13     -12.177  -4.439 -13.108  1.00  4.65      B   
ATOM   1340  C4   DG B  13     -10.917  -4.639 -13.615  1.00  4.50      B   
ATOM   1341  N3   DG B  13     -10.094  -5.661 -13.301  1.00  4.44      B   
ATOM   1342  C2   DG B  13      -8.945  -5.587 -13.948  1.00  4.32      B   
ATOM   1343  N2   DG B  13      -8.012  -6.528 -13.744  1.00  4.30      B   
ATOM   1344  H21  DG B  13      -8.195  -7.285 -13.097  1.00  4.37      B   
ATOM   1345  H22  DG B  13      -7.125  -6.488 -14.227  1.00  4.24      B   
ATOM   1346  N1   DG B  13      -8.628  -4.589 -14.838  1.00  4.25      B   
ATOM   1347  H1   DG B  13      -7.722  -4.630 -15.283  1.00  4.18      B   
ATOM   1348  C6   DG B  13      -9.459  -3.525 -15.176  1.00  4.30      B   
ATOM   1349  O6   DG B  13      -9.072  -2.675 -15.990  1.00  4.26      B   
ATOM   1350  C5   DG B  13     -10.700  -3.593 -14.485  1.00  4.44      B   
ATOM   1351  N7   DG B  13     -11.802  -2.749 -14.526  1.00  4.57      B   
ATOM   1352  C8   DG B  13     -12.650  -3.289 -13.693  1.00  4.70      B   
ATOM   1353  H8   DG B  13     -13.625  -2.873 -13.484  1.00  4.84      B   
ATOM   1354  H2'  DG B  13     -14.107  -3.721 -11.326  1.00  4.88      B   
ATOM   1355  C2'  DG B  13     -13.543  -4.592 -10.997  1.00  4.80      B   
ATOM   1356  C5'  DG B  13     -16.261  -5.937 -12.363  1.00  5.55      B   
ATOM   1357  C4'  DG B  13     -14.905  -6.356 -11.844  1.00  5.27      B   
ATOM   1358  O4'  DG B  13     -13.892  -5.988 -12.815  1.00  5.09      B   
ATOM   1359  C1'  DG B  13     -12.856  -5.299 -12.142  1.00  4.79      B   
ATOM   1360  C3'  DG B  13     -14.472  -5.699 -10.531  1.00  5.05      B   
ATOM   1361 H2''  DG B  13     -12.878  -4.267 -10.199  1.00  4.60      B   
ATOM   1362  H3'  DG B  13     -15.327  -5.311  -9.979  1.00  5.18      B   
ATOM   1363  O3'  DG B  13     -13.765  -6.643  -9.717  1.00  4.95      B   
ATOM   1364  P    DG B  14     -13.775  -6.483  -8.117  1.00  4.88      B   
ATOM   1365  O1P  DG B  14     -14.999  -7.117  -7.573  1.00  5.18      B   
ATOM   1366  O2P  DG B  14     -13.476  -5.071  -7.775  1.00  4.72      B   
ATOM   1367  O5'  DG B  14     -12.542  -7.366  -7.629  1.00  4.69      B   
ATOM   1368  H5'  DG B  14     -12.403  -8.319  -9.460  1.00  4.80      B   
ATOM   1369 H5''  DG B  14     -12.322  -9.382  -8.039  1.00  4.86      B   
ATOM   1370  H4'  DG B  14     -10.137  -9.358  -8.638  1.00  4.50      B   
ATOM   1371  H1'  DG B  14      -8.188  -6.910  -9.124  1.00  3.90      B   
ATOM   1372  N9   DG B  14      -9.296  -5.264  -9.779  1.00  3.93      B   
ATOM   1373  C4   DG B  14      -8.340  -4.735 -10.617  1.00  3.76      B   
ATOM   1374  N3   DG B  14      -7.125  -5.263 -10.869  1.00  3.65      B   
ATOM   1375  C2   DG B  14      -6.431  -4.525 -11.721  1.00  3.53      B   
ATOM   1376  N2   DG B  14      -5.197  -4.911 -12.082  1.00  3.46      B   
ATOM   1377  H21  DG B  14      -4.813  -5.762 -11.696  1.00  3.51      B   
ATOM   1378  H22  DG B  14      -4.651  -4.370 -12.740  1.00  3.40      B   
ATOM   1379  N1   DG B  14      -6.893  -3.358 -12.280  1.00  3.52      B   
ATOM   1380  H1   DG B  14      -6.285  -2.867 -12.921  1.00  3.44      B   
ATOM   1381  C6   DG B  14      -8.142  -2.794 -12.032  1.00  3.64      B   
ATOM   1382  O6   DG B  14      -8.461  -1.735 -12.586  1.00  3.66      B   
ATOM   1383  C5   DG B  14      -8.897  -3.578 -11.120  1.00  3.77      B   
ATOM   1384  N7   DG B  14     -10.173  -3.382 -10.608  1.00  3.96      B   
ATOM   1385  C8   DG B  14     -10.363  -4.404  -9.820  1.00  4.04      B   
ATOM   1386  H8   DG B  14     -11.270  -4.556  -9.252  1.00  4.21      B   
ATOM   1387  H2'  DG B  14     -10.462  -5.762  -7.400  1.00  4.13      B   
ATOM   1388  C2'  DG B  14      -9.565  -6.368  -7.545  1.00  4.02      B   
ATOM   1389  C5'  DG B  14     -12.017  -8.416  -8.444  1.00  4.71      B   
ATOM   1390  C4'  DG B  14     -10.508  -8.345  -8.481  1.00  4.43      B   
ATOM   1391  O4'  DG B  14     -10.116  -7.430  -9.535  1.00  4.29      B   
ATOM   1392  C1'  DG B  14      -9.192  -6.497  -9.006  1.00  4.01      B   
ATOM   1393  C3'  DG B  14      -9.831  -7.820  -7.211  1.00  4.22      B   
ATOM   1394 H2''  DG B  14      -8.789  -5.953  -6.908  1.00  3.84      B   
ATOM   1395  H3'  DG B  14     -10.477  -7.931  -6.341  1.00  4.34      B   
ATOM   1396  O3'  DG B  14      -8.596  -8.511  -6.979  1.00  4.11      B   
ATOM   1397  P    DC B  15      -7.961  -8.545  -5.500  1.00  4.03      B   
ATOM   1398  O1P  DC B  15      -8.581  -9.646  -4.723  1.00  4.28      B   
ATOM   1399  O2P  DC B  15      -8.001  -7.163  -4.958  1.00  3.89      B   
ATOM   1400  O5'  DC B  15      -6.432  -8.920  -5.743  1.00  3.87      B   
ATOM   1401  H5'  DC B  15      -6.770  -9.267  -7.756  1.00  3.97      B   
ATOM   1402 H5''  DC B  15      -5.708 -10.440  -6.948  1.00  4.03      B   
ATOM   1403  H4'  DC B  15      -4.163  -9.253  -8.089  1.00  3.70      B   
ATOM   1404  H1'  DC B  15      -3.626  -6.120  -8.166  1.00  3.14      B   
ATOM   1405  N1   DC B  15      -5.430  -5.111  -7.805  1.00  3.18      B   
ATOM   1406  C6   DC B  15      -6.644  -5.051  -7.183  1.00  3.34      B   
ATOM   1407  H6   DC B  15      -6.948  -5.859  -6.519  1.00  3.49      B   
ATOM   1408  C2   DC B  15      -5.011  -4.068  -8.640  1.00  3.01      B   
ATOM   1409  O2   DC B  15      -3.899  -4.134  -9.179  1.00  2.92      B   
ATOM   1410  N3   DC B  15      -5.833  -3.010  -8.836  1.00  3.01      B   
ATOM   1411  C4   DC B  15      -7.025  -2.972  -8.235  1.00  3.18      B   
ATOM   1412  N4   DC B  15      -7.807  -1.919  -8.471  1.00  3.23      B   
ATOM   1413  H41  DC B  15      -8.719  -1.843  -8.044  1.00  3.40      B   
ATOM   1414  H42  DC B  15      -7.491  -1.191  -9.093  1.00  3.14      B   
ATOM   1415  C5   DC B  15      -7.468  -4.014  -7.370  1.00  3.35      B   
ATOM   1416  H5   DC B  15      -8.442  -3.973  -6.882  1.00  3.52      B   
ATOM   1417  H2'  DC B  15      -5.179  -6.583  -5.552  1.00  3.36      B   
ATOM   1418  C2'  DC B  15      -4.285  -6.653  -6.173  1.00  3.27      B   
ATOM   1419  C5'  DC B  15      -5.976  -9.385  -7.018  1.00  3.88      B   
ATOM   1420  C4'  DC B  15      -4.767  -8.596  -7.463  1.00  3.63      B   
ATOM   1421  O4'  DC B  15      -5.214  -7.407  -8.161  1.00  3.50      B   
ATOM   1422  C1'  DC B  15      -4.555  -6.277  -7.615  1.00  3.24      B   
ATOM   1423  C3'  DC B  15      -3.847  -8.094  -6.346  1.00  3.46      B   
ATOM   1424 H2''  DC B  15      -3.509  -6.060  -5.696  1.00  3.11      B   
ATOM   1425  H3'  DC B  15      -3.981  -8.674  -5.434  1.00  3.58      B   
ATOM   1426  O3'  DC B  15      -2.473  -8.160  -6.753  1.00  3.38      B   
ATOM   1427  P    DC B  16      -1.322  -8.351  -5.644  1.00  3.37      B   
ATOM   1428  O1P  DC B  16      -1.090  -9.802  -5.424  1.00  3.65      B   
ATOM   1429  O2P  DC B  16      -1.667  -7.484  -4.488  1.00  3.22      B   
ATOM   1430  O5'  DC B  16      -0.007  -7.757  -6.325  1.00  3.25      B   
ATOM   1431  H5'  DC B  16      -0.905  -7.680  -8.187  1.00  3.25      B   
ATOM   1432 H5''  DC B  16       0.739  -8.351  -8.161  1.00  3.39      B   
ATOM   1433  H4'  DC B  16       1.176  -6.304  -9.020  1.00  3.05      B   
ATOM   1434  H1'  DC B  16       0.409  -3.416  -7.922  1.00  2.51      B   
ATOM   1435  N1   DC B  16      -1.363  -3.557  -6.802  1.00  2.53      B   
ATOM   1436  C6   DC B  16      -2.087  -4.188  -5.830  1.00  2.67      B   
ATOM   1437  H6   DC B  16      -1.733  -5.136  -5.425  1.00  2.82      B   
ATOM   1438  C2   DC B  16      -1.806  -2.338  -7.335  1.00  2.38      B   
ATOM   1439  O2   DC B  16      -1.129  -1.781  -8.212  1.00  2.29      B   
ATOM   1440  N3   DC B  16      -2.960  -1.799  -6.877  1.00  2.39      B   
ATOM   1441  C4   DC B  16      -3.658  -2.426  -5.926  1.00  2.54      B   
ATOM   1442  N4   DC B  16      -4.792  -1.855  -5.507  1.00  2.62      B   
ATOM   1443  H41  DC B  16      -5.357  -2.288  -4.790  1.00  2.77      B   
ATOM   1444  H42  DC B  16      -5.082  -0.977  -5.911  1.00  2.57      B   
ATOM   1445  C5   DC B  16      -3.226  -3.663  -5.362  1.00  2.68      B   
ATOM   1446  H5   DC B  16      -3.792  -4.160  -4.574  1.00  2.83      B   
ATOM   1447  H2'  DC B  16       0.253  -5.259  -5.462  1.00  2.80      B   
ATOM   1448  C2'  DC B  16       0.803  -4.712  -6.229  1.00  2.71      B   
ATOM   1449  C5'  DC B  16       0.086  -7.586  -7.741  1.00  3.22      B   
ATOM   1450  C4'  DC B  16       0.649  -6.221  -8.068  1.00  2.99      B   
ATOM   1451  O4'  DC B  16      -0.442  -5.266  -8.109  1.00  2.82      B   
ATOM   1452  C1'  DC B  16      -0.110  -4.149  -7.301  1.00  2.61      B   
ATOM   1453  C3'  DC B  16       1.653  -5.648  -7.065  1.00  2.91      B   
ATOM   1454 H2''  DC B  16       1.417  -3.972  -5.720  1.00  2.60      B   
ATOM   1455  H3'  DC B  16       2.105  -6.439  -6.466  1.00  3.07      B   
ATOM   1456  O3'  DC B  16       2.685  -4.917  -7.737  1.00  2.86      B   
ATOM   1457  P    DC B  17       4.107  -4.695  -7.013  1.00  2.96      B   
ATOM   1458  O1P  DC B  17       5.017  -5.830  -7.324  1.00  3.27      B   
ATOM   1459  O2P  DC B  17       3.833  -4.354  -5.593  1.00  2.88      B   
ATOM   1460  O5'  DC B  17       4.697  -3.390  -7.710  1.00  2.86      B   
ATOM   1461  H5'  DC B  17       3.218  -3.386  -9.161  1.00  2.79      B   
ATOM   1462 H5''  DC B  17       4.869  -3.119  -9.755  1.00  3.02      B   
ATOM   1463  H4'  DC B  17       4.138  -0.999  -9.868  1.00  2.67      B   
ATOM   1464  H1'  DC B  17       2.642   0.798  -7.725  1.00  2.08      B   
ATOM   1465  N1   DC B  17       1.541  -0.439  -6.432  1.00  2.01      B   
ATOM   1466  C6   DC B  17       1.446  -1.586  -5.699  1.00  2.10      B   
ATOM   1467  H6   DC B  17       2.248  -2.323  -5.748  1.00  2.27      B   
ATOM   1468  C2   DC B  17       0.534   0.530  -6.362  1.00  1.84      B   
ATOM   1469  O2   DC B  17       0.649   1.570  -7.027  1.00  1.81      B   
ATOM   1470  N3   DC B  17      -0.539   0.309  -5.570  1.00  1.81      B   
ATOM   1471  C4   DC B  17      -0.627  -0.821  -4.865  1.00  1.91      B   
ATOM   1472  N4   DC B  17      -1.709  -0.998  -4.105  1.00  1.94      B   
ATOM   1473  H41  DC B  17      -1.816  -1.839  -3.556  1.00  2.04      B   
ATOM   1474  H42  DC B  17      -2.423  -0.285  -4.076  1.00  1.92      B   
ATOM   1475  C5   DC B  17       0.388  -1.822  -4.913  1.00  2.05      B   
ATOM   1476  H5   DC B  17       0.304  -2.745  -4.338  1.00  2.16      B   
ATOM   1477  H2'  DC B  17       4.047  -1.380  -6.068  1.00  2.34      B   
ATOM   1478  C2'  DC B  17       4.047  -0.478  -6.680  1.00  2.27      B   
ATOM   1479  C5'  DC B  17       4.170  -2.900  -8.948  1.00  2.82      B   
ATOM   1480  C4'  DC B  17       3.958  -1.406  -8.871  1.00  2.58      B   
ATOM   1481  O4'  DC B  17       2.620  -1.138  -8.383  1.00  2.35      B   
ATOM   1482  C1'  DC B  17       2.698  -0.211  -7.313  1.00  2.14      B   
ATOM   1483  C3'  DC B  17       4.897  -0.660  -7.922  1.00  2.53      B   
ATOM   1484 H2''  DC B  17       4.423   0.334  -6.063  1.00  2.19      B   
ATOM   1485  H3'  DC B  17       5.795  -1.243  -7.718  1.00  2.73      B   
ATOM   1486  O3'  DC B  17       5.272   0.615  -8.458  1.00  2.53      B   
ATOM   1487  P    DC B  18       6.708   1.242  -8.087  1.00  2.69      B   
ATOM   1488  O1P  DC B  18       7.666   0.955  -9.182  1.00  3.05      B   
ATOM   1489  O2P  DC B  18       7.039   0.829  -6.699  1.00  2.62      B   
ATOM   1490  O5'  DC B  18       6.473   2.818  -8.075  1.00  2.57      B   
ATOM   1491  H5'  DC B  18       4.657   2.674  -9.055  1.00  2.37      B   
ATOM   1492 H5''  DC B  18       5.807   3.841  -9.745  1.00  2.62      B   
ATOM   1493  H4'  DC B  18       4.468   5.306  -8.703  1.00  2.34      B   
ATOM   1494  H1'  DC B  18       3.309   5.341  -5.747  1.00  1.87      B   
ATOM   1495  N1   DC B  18       3.174   3.367  -5.041  1.00  1.75      B   
ATOM   1496  C6   DC B  18       3.797   2.177  -4.791  1.00  1.85      B   
ATOM   1497  H6   DC B  18       4.788   1.992  -5.204  1.00  2.04      B   
ATOM   1498  C2   DC B  18       1.906   3.627  -4.506  1.00  1.60      B   
ATOM   1499  O2   DC B  18       1.368   4.720  -4.731  1.00  1.62      B   
ATOM   1500  N3   DC B  18       1.302   2.678  -3.753  1.00  1.55      B   
ATOM   1501  C4   DC B  18       1.916   1.514  -3.525  1.00  1.64      B   
ATOM   1502  N4   DC B  18       1.274   0.605  -2.784  1.00  1.68      B   
ATOM   1503  H41  DC B  18       1.695  -0.289  -2.585  1.00  1.81      B   
ATOM   1504  H42  DC B  18       0.354   0.812  -2.421  1.00  1.64      B   
ATOM   1505  C5   DC B  18       3.212   1.231  -4.047  1.00  1.81      B   
ATOM   1506  H5   DC B  18       3.710   0.280  -3.851  1.00  1.96      B   
ATOM   1507  H2'  DC B  18       5.812   3.562  -5.580  1.00  2.18      B   
ATOM   1508  C2'  DC B  18       5.315   4.527  -5.684  1.00  2.12      B   
ATOM   1509  C5'  DC B  18       5.413   3.423  -8.818  1.00  2.45      B   
ATOM   1510  C4'  DC B  18       4.779   4.528  -8.005  1.00  2.27      B   
ATOM   1511  O4'  DC B  18       3.677   3.986  -7.235  1.00  2.01      B   
ATOM   1512  C1'  DC B  18       3.821   4.386  -5.881  1.00  1.91      B   
ATOM   1513  C3'  DC B  18       5.699   5.203  -6.985  1.00  2.33      B   
ATOM   1514 H2''  DC B  18       5.595   5.132  -4.825  1.00  2.12      B   
ATOM   1515  H3'  DC B  18       6.747   5.037  -7.233  1.00  2.54      B   
ATOM   1516  O3'  DC B  18       5.447   6.607  -6.919  1.00  2.36      B   
ATOM   1517  P    DG B  19       6.641   7.606  -6.517  1.00  2.60      B   
ATOM   1518  O1P  DG B  19       7.372   8.000  -7.748  1.00  2.96      B   
ATOM   1519  O2P  DG B  19       7.386   6.989  -5.390  1.00  2.55      B   
ATOM   1520  O5'  DG B  19       5.895   8.897  -5.958  1.00  2.53      B   
ATOM   1521  H5'  DG B  19       4.072   8.253  -6.693  1.00  2.36      B   
ATOM   1522 H5''  DG B  19       4.452   9.965  -6.984  1.00  2.61      B   
ATOM   1523  H4'  DG B  19       2.991  10.231  -5.295  1.00  2.36      B   
ATOM   1524  H1'  DG B  19       2.846   8.859  -2.450  1.00  1.95      B   
ATOM   1525  N9   DG B  19       3.691   6.950  -2.548  1.00  1.79      B   
ATOM   1526  C4   DG B  19       2.738   6.280  -1.812  1.00  1.61      B   
ATOM   1527  N3   DG B  19       1.570   6.791  -1.369  1.00  1.58      B   
ATOM   1528  C2   DG B  19       0.865   5.899  -0.689  1.00  1.50      B   
ATOM   1529  N2   DG B  19      -0.327   6.242  -0.174  1.00  1.58      B   
ATOM   1530  H21  DG B  19      -0.676   7.180  -0.309  1.00  1.68      B   
ATOM   1531  H22  DG B  19      -0.886   5.573   0.339  1.00  1.59      B   
ATOM   1532  N1   DG B  19       1.272   4.607  -0.464  1.00  1.43      B   
ATOM   1533  H1   DG B  19       0.652   4.015   0.070  1.00  1.43      B   
ATOM   1534  C6   DG B  19       2.470   4.058  -0.911  1.00  1.47      B   
ATOM   1535  O6   DG B  19       2.740   2.875  -0.657  1.00  1.50      B   
ATOM   1536  C5   DG B  19       3.240   5.005  -1.640  1.00  1.58      B   
ATOM   1537  N7   DG B  19       4.482   4.879  -2.247  1.00  1.76      B   
ATOM   1538  C8   DG B  19       4.708   6.055  -2.769  1.00  1.87      B   
ATOM   1539  H8   DG B  19       5.606   6.301  -3.317  1.00  2.07      B   
ATOM   1540  H2'  DG B  19       5.771   8.498  -3.326  1.00  2.18      B   
ATOM   1541  C2'  DG B  19       4.932   9.097  -2.970  1.00  2.14      B   
ATOM   1542  C5'  DG B  19       4.523   9.149  -6.264  1.00  2.44      B   
ATOM   1543  C4'  DG B  19       3.774   9.527  -5.008  1.00  2.28      B   
ATOM   1544  O4'  DG B  19       3.257   8.327  -4.377  1.00  2.05      B   
ATOM   1545  C1'  DG B  19       3.624   8.336  -3.009  1.00  1.96      B   
ATOM   1546  C3'  DG B  19       4.616  10.223  -3.935  1.00  2.34      B   
ATOM   1547 H2''  DG B  19       5.203   9.484  -1.991  1.00  2.14      B   
ATOM   1548  H3'  DG B  19       5.519  10.659  -4.363  1.00  2.52      B   
ATOM   1549  O3'  DG B  19       3.856  11.248  -3.288  1.00  2.38      B   
ATOM   1550  P    DC B  20       4.612  12.501  -2.616  1.00  2.59      B   
ATOM   1551  O1P  DC B  20       4.912  13.509  -3.660  1.00  2.89      B   
ATOM   1552  O2P  DC B  20       5.714  11.981  -1.767  1.00  2.55      B   
ATOM   1553  O5'  DC B  20       3.513  13.119  -1.645  1.00  2.54      B   
ATOM   1554  H5'  DC B  20       2.032  11.985  -2.532  1.00  2.32      B   
ATOM   1555 H5''  DC B  20       1.595  13.672  -2.185  1.00  2.63      B   
ATOM   1556  H4'  DC B  20       0.472  12.624  -0.525  1.00  2.37      B   
ATOM   1557  H1'  DC B  20       1.517  10.572   1.678  1.00  1.99      B   
ATOM   1558  N1   DC B  20       3.169   9.525   0.904  1.00  1.81      B   
ATOM   1559  C6   DC B  20       4.350   9.533   0.215  1.00  1.85      B   
ATOM   1560  H6   DC B  20       4.680  10.450  -0.274  1.00  2.01      B   
ATOM   1561  C2   DC B  20       2.738   8.362   1.552  1.00  1.66      B   
ATOM   1562  O2   DC B  20       1.671   8.384   2.180  1.00  1.69      B   
ATOM   1563  N3   DC B  20       3.498   7.244   1.478  1.00  1.55      B   
ATOM   1564  C4   DC B  20       4.646   7.261   0.794  1.00  1.61      B   
ATOM   1565  N4   DC B  20       5.359   6.127   0.743  1.00  1.59      B   
ATOM   1566  H41  DC B  20       6.235   6.070   0.242  1.00  1.69      B   
ATOM   1567  H42  DC B  20       5.025   5.297   1.210  1.00  1.53      B   
ATOM   1568  C5   DC B  20       5.113   8.435   0.133  1.00  1.77      B   
ATOM   1569  H5   DC B  20       6.050   8.440  -0.424  1.00  1.87      B   
ATOM   1570  H2'  DC B  20       4.036  12.067   0.743  1.00  2.28      B   
ATOM   1571  C2'  DC B  20       3.084  12.013   1.273  1.00  2.22      B   
ATOM   1572  C5'  DC B  20       2.133  12.798  -1.814  1.00  2.44      B   
ATOM   1573  C4'  DC B  20       1.531  12.371  -0.495  1.00  2.30      B   
ATOM   1574  O4'  DC B  20       1.767  10.951  -0.315  1.00  2.03      B   
ATOM   1575  C1'  DC B  20       2.331  10.736   0.969  1.00  1.99      B   
ATOM   1576  C3'  DC B  20       2.103  13.043   0.753  1.00  2.40      B   
ATOM   1577 H2''  DC B  20       3.291  12.163   2.330  1.00  2.27      B   
ATOM   1578  H3'  DC B  20       2.593  13.985   0.503  1.00  2.59      B   
ATOM   1579  O3'  DC B  20       1.058  13.288   1.700  1.00  2.45      B   
ATOM   1580  P    DC B  21       1.172  14.534   2.707  1.00  2.69      B   
ATOM   1581  O1P  DC B  21       0.740  15.768   2.009  1.00  2.94      B   
ATOM   1582  O2P  DC B  21       2.514  14.483   3.348  1.00  2.71      B   
ATOM   1583  O5'  DC B  21       0.091  14.210   3.830  1.00  2.67      B   
ATOM   1584  H5'  DC B  21      -0.740  12.718   2.664  1.00  2.44      B   
ATOM   1585 H5''  DC B  21      -1.902  13.756   3.517  1.00  2.72      B   
ATOM   1586  H4'  DC B  21      -2.014  11.872   4.781  1.00  2.54      B   
ATOM   1587  H1'  DC B  21       0.273  10.324   6.308  1.00  2.32      B   
ATOM   1588  N1   DC B  21       2.091  10.533   5.280  1.00  2.19      B   
ATOM   1589  C6   DC B  21       2.983  11.321   4.607  1.00  2.24      B   
ATOM   1590  H6   DC B  21       2.711  12.347   4.359  1.00  2.34      B   
ATOM   1591  C2   DC B  21       2.423   9.214   5.607  1.00  2.09      B   
ATOM   1592  O2   DC B  21       1.603   8.524   6.231  1.00  2.10      B   
ATOM   1593  N3   DC B  21       3.631   8.724   5.239  1.00  2.06      B   
ATOM   1594  C4   DC B  21       4.493   9.502   4.579  1.00  2.12      B   
ATOM   1595  N4   DC B  21       5.671   8.973   4.226  1.00  2.16      B   
ATOM   1596  H41  DC B  21       6.350   9.528   3.724  1.00  2.25      B   
ATOM   1597  H42  DC B  21       5.891   8.017   4.462  1.00  2.14      B   
ATOM   1598  C5   DC B  21       4.184  10.855   4.243  1.00  2.21      B   
ATOM   1599  H5   DC B  21       4.900  11.489   3.719  1.00  2.30      B   
ATOM   1600  H2'  DC B  21       1.450  13.116   5.797  1.00  2.52      B   
ATOM   1601  C2'  DC B  21       0.781  12.425   6.309  1.00  2.49      B   
ATOM   1602  C5'  DC B  21      -0.939  13.250   3.595  1.00  2.56      B   
ATOM   1603  C4'  DC B  21      -0.993  12.255   4.729  1.00  2.48      B   
ATOM   1604  O4'  DC B  21      -0.009  11.215   4.495  1.00  2.28      B   
ATOM   1605  C1'  DC B  21       0.770  11.056   5.668  1.00  2.30      B   
ATOM   1606  C3'  DC B  21      -0.669  12.817   6.116  1.00  2.62      B   
ATOM   1607 H2''  DC B  21       1.054  12.425   7.360  1.00  2.57      B   
ATOM   1608  H3'  DC B  21      -0.813  13.897   6.151  1.00  2.78      B   
ATOM   1609  O3'  DC B  21      -1.487  12.191   7.104  1.00  2.70      B   
ATOM   1610  P    DC B  22      -1.909  12.998   8.422  1.00  2.95      B   
ATOM   1611  O1P  DC B  22      -3.206  13.676   8.183  1.00  3.16      B   
ATOM   1612  O2P  DC B  22      -0.743  13.800   8.874  1.00  2.98      B   
ATOM   1613  O5'  DC B  22      -2.160  11.848   9.493  1.00  2.99      B   
ATOM   1614  H5'  DC B  22      -2.129  10.396   8.020  1.00  2.72      B   
ATOM   1615 H5''  DC B  22      -3.434  10.243   9.212  1.00  3.01      B   
ATOM   1616  H4'  DC B  22      -2.098   8.618   9.980  1.00  2.84      B   
ATOM   1617  H1'  DC B  22       0.942   8.577  10.690  1.00  2.71      B   
ATOM   1618  N1   DC B  22       2.003   9.942   9.497  1.00  2.57      B   
ATOM   1619  C6   DC B  22       2.158  11.218   9.033  1.00  2.62      B   
ATOM   1620  H6   DC B  22       1.372  11.952   9.209  1.00  2.75      B   
ATOM   1621  C2   DC B  22       3.014   8.993   9.305  1.00  2.46      B   
ATOM   1622  O2   DC B  22       2.857   7.847   9.750  1.00  2.46      B   
ATOM   1623  N3   DC B  22       4.138   9.348   8.641  1.00  2.42      B   
ATOM   1624  C4   DC B  22       4.274  10.594   8.177  1.00  2.47      B   
ATOM   1625  N4   DC B  22       5.396  10.892   7.513  1.00  2.48      B   
ATOM   1626  H41  DC B  22       5.535  11.824   7.145  1.00  2.55      B   
ATOM   1627  H42  DC B  22       6.114  10.193   7.380  1.00  2.46      B   
ATOM   1628  C5   DC B  22       3.264  11.585   8.371  1.00  2.57      B   
ATOM   1629  H5   DC B  22       3.388  12.604   7.995  1.00  2.65      B   
ATOM   1630  H2'  DC B  22       0.191  11.558  10.752  1.00  2.92      B   
ATOM   1631  C2'  DC B  22       0.202  10.551  11.166  1.00  2.90      B   
ATOM   1632  C5'  DC B  22      -2.385  10.500   9.075  1.00  2.87      B   
ATOM   1633  C4'  DC B  22      -1.535   9.548   9.883  1.00  2.81      B   
ATOM   1634  O4'  DC B  22      -0.250   9.362   9.233  1.00  2.62      B   
ATOM   1635  C1'  DC B  22       0.772   9.538  10.199  1.00  2.68      B   
ATOM   1636  C3'  DC B  22      -1.205   9.999  11.307  1.00  2.99      B   
ATOM   1637 H2''  DC B  22       0.708  10.599  12.128  1.00  3.00      B   
ATOM   1638  H3'  DC B  22      -1.911  10.752  11.661  1.00  3.15      B   
ATOM   1639  O3'  DC B  22      -1.218   8.877  12.189  1.00  3.07      B   
ATOM   1640  P    DC B  23      -1.559   9.084  13.741  1.00  3.35      B   
ATOM   1641  O1P  DC B  23      -3.019   8.908  13.942  1.00  3.52      B   
ATOM   1642  O2P  DC B  23      -0.901  10.332  14.207  1.00  3.42      B   
ATOM   1643  O5'  DC B  23      -0.823   7.860  14.442  1.00  3.37      B   
ATOM   1644  H5'  DC B  23      -0.634   6.866  12.640  1.00  3.02      B   
ATOM   1645 H5''  DC B  23      -1.279   5.899  13.981  1.00  3.31      B   
ATOM   1646  H4'  DC B  23       0.819   5.075  13.887  1.00  3.14      B   
ATOM   1647  H1'  DC B  23       3.588   6.473  14.037  1.00  3.09      B   
ATOM   1648  N1   DC B  23       3.512   8.397  13.199  1.00  2.98      B   
ATOM   1649  C6   DC B  23       2.903   9.617  13.093  1.00  3.04      B   
ATOM   1650  H6   DC B  23       1.928   9.774  13.555  1.00  3.16      B   
ATOM   1651  C2   DC B  23       4.766   8.181  12.616  1.00  2.88      B   
ATOM   1652  O2   DC B  23       5.299   7.069  12.732  1.00  2.88      B   
ATOM   1653  N3   DC B  23       5.366   9.189  11.940  1.00  2.83      B   
ATOM   1654  C4   DC B  23       4.761  10.376  11.839  1.00  2.88      B   
ATOM   1655  N4   DC B  23       5.392  11.339  11.156  1.00  2.88      B   
ATOM   1656  H41  DC B  23       4.975  12.253  11.050  1.00  2.95      B   
ATOM   1657  H42  DC B  23       6.297  11.159  10.743  1.00  2.84      B   
ATOM   1658  C5   DC B  23       3.486  10.626  12.429  1.00  3.00      B   
ATOM   1659  H5   DC B  23       3.006  11.602  12.351  1.00  3.08      B   
ATOM   1660  H2'  DC B  23       1.647   8.556  15.196  1.00  3.39      B   
ATOM   1661  C2'  DC B  23       2.235   7.640  15.248  1.00  3.34      B   
ATOM   1662  C5'  DC B  23      -0.555   6.666  13.709  1.00  3.20      B   
ATOM   1663  C4'  DC B  23       0.836   6.159  14.012  1.00  3.16      B   
ATOM   1664  O4'  DC B  23       1.792   6.810  13.136  1.00  2.97      B   
ATOM   1665  C1'  DC B  23       2.869   7.287  13.924  1.00  3.08      B   
ATOM   1666  C3'  DC B  23       1.348   6.423  15.431  1.00  3.39      B   
ATOM   1667 H2''  DC B  23       2.937   7.748  16.073  1.00  3.47      B   
ATOM   1668  H3'  DC B  23       0.529   6.604  16.126  1.00  3.56      B   
ATOM   1669  O3'  DC B  23       2.121   5.307  15.879  1.00  3.44      B   
ATOM   1670  P    DT B  24       2.210   4.969  17.441  1.00  3.73      B   
ATOM   1671  O1P  DT B  24       1.155   3.975  17.773  1.00  3.89      B   
ATOM   1672  O2P  DT B  24       2.282   6.241  18.204  1.00  3.87      B   
ATOM   1673  O5'  DT B  24       3.614   4.234  17.574  1.00  3.72      B   
ATOM   1674  H5'  DT B  24       3.750   3.937  15.533  1.00  3.34      B   
ATOM   1675 H5''  DT B  24       3.983   2.488  16.532  1.00  3.60      B   
ATOM   1676  H4'  DT B  24       6.125   2.877  15.977  1.00  3.44      B   
ATOM   1677  H1'  DT B  24       7.898   5.440  16.214  1.00  3.40      B   
ATOM   1678  N1   DT B  24       6.729   7.179  16.013  1.00  3.34      B   
ATOM   1679  C6   DT B  24       5.627   7.920  16.392  1.00  3.43      B   
ATOM   1680  H6   DT B  24       4.871   7.445  17.016  1.00  3.55      B   
ATOM   1681  C2   DT B  24       7.722   7.722  15.227  1.00  3.23      B   
ATOM   1682  O2   DT B  24       8.712   7.098  14.878  1.00  3.19      B   
ATOM   1683  N3   DT B  24       7.517   9.026  14.863  1.00  3.21      B   
ATOM   1684  H3   DT B  24       8.235   9.450  14.293  1.00  3.16      B   
ATOM   1685  C4   DT B  24       6.447   9.826  15.198  1.00  3.31      B   
ATOM   1686  O4   DT B  24       6.398  10.983  14.785  1.00  3.33      B   
ATOM   1687  C5   DT B  24       5.443   9.199  16.029  1.00  3.43      B   
ATOM   1688  C7   DT B  24       4.258  10.003  16.464  1.00  3.60      B   
ATOM   1689  H71  DT B  24       3.943   9.679  17.456  1.00  3.75      B   
ATOM   1690  H72  DT B  24       3.440   9.859  15.759  1.00  3.69      B   
ATOM   1691  H73  DT B  24       4.525  11.059  16.496  1.00  3.70      B   
ATOM   1692  H2'  DT B  24       5.582   5.944  18.171  1.00  3.74      B   
ATOM   1693  C2'  DT B  24       6.514   5.465  17.869  1.00  3.68      B   
ATOM   1694  C5'  DT B  24       4.187   3.555  16.456  1.00  3.51      B   
ATOM   1695  C4'  DT B  24       5.682   3.772  16.418  1.00  3.47      B   
ATOM   1696  O4'  DT B  24       5.985   4.979  15.671  1.00  3.29      B   
ATOM   1697  C1'  DT B  24       6.879   5.769  16.436  1.00  3.41      B   
ATOM   1698  C3'  DT B  24       6.357   3.959  17.780  1.00  3.70      B   
ATOM   1699 H2''  DT B  24       7.275   5.741  18.597  1.00  3.81      B   
ATOM   1700  H3'  DT B  24       5.738   3.563  18.585  1.00  3.87      B   
ATOM   1701  O3'  DT B  24       7.632   3.315  17.800  1.00  3.75      B   
ATOM   1702  H3T  DT B  24       7.931   3.244  16.889  1.00  3.84      B   
ENDMDL
MODEL        2                                                                  
ATOM      1  CB  LYS A   1     -17.041  12.864  -9.511  1.00  2.71      A   
ATOM      2  CG  LYS A   1     -16.227  13.694  -8.530  1.00  2.91      A   
ATOM      3  CD  LYS A   1     -16.828  15.077  -8.359  1.00  3.08      A   
ATOM      4  CE  LYS A   1     -16.119  15.866  -7.272  1.00  3.35      A   
ATOM      5  NZ  LYS A   1     -16.834  17.127  -6.953  1.00  3.56      A   
ATOM      6  HZ1 LYS A   1     -16.935  17.709  -7.808  1.00  3.68      A   
ATOM      7  HZ2 LYS A   1     -16.305  17.668  -6.242  1.00  3.77      A   
ATOM      8  HZ3 LYS A   1     -17.780  16.919  -6.576  1.00  3.82      A   
ATOM      9  C   LYS A   1     -16.944  10.566  -8.500  1.00  2.36      A   
ATOM     10  O   LYS A   1     -17.863   9.751  -8.601  1.00  2.40      A   
ATOM     11  N   LYS A   1     -17.086  10.848 -10.943  1.00  2.65      A   
ATOM     12  HT1 LYS A   1     -16.655   9.920 -11.122  1.00  2.69      A   
ATOM     13  HT2 LYS A   1     -16.883  11.473 -11.747  1.00  2.82      A   
ATOM     14  HT3 LYS A   1     -18.114  10.724 -10.862  1.00  2.81      A   
ATOM     15  CA  LYS A   1     -16.542  11.425  -9.694  1.00  2.51      A   
ATOM     16  N   LYS A   2     -16.240  10.741  -7.385  1.00  2.31      A   
ATOM     17  HN  LYS A   2     -15.504  11.389  -7.388  1.00  2.42      A   
ATOM     18  CA  LYS A   2     -16.513   9.996  -6.161  1.00  2.20      A   
ATOM     19  CB  LYS A   2     -15.435  10.301  -5.114  1.00  2.22      A   
ATOM     20  CG  LYS A   2     -14.026   9.931  -5.553  1.00  2.22      A   
ATOM     21  CD  LYS A   2     -12.989  10.296  -4.502  1.00  2.35      A   
ATOM     22  CE  LYS A   2     -11.650   9.643  -4.803  1.00  2.43      A   
ATOM     23  NZ  LYS A   2     -10.646   9.899  -3.736  1.00  2.52      A   
ATOM     24  HZ1 LYS A   2      -9.818   9.279  -3.864  1.00  2.78      A   
ATOM     25  HZ2 LYS A   2     -11.060   9.719  -2.800  1.00  2.83      A   
ATOM     26  HZ3 LYS A   2     -10.329  10.890  -3.774  1.00  2.72      A   
ATOM     27  C   LYS A   2     -17.898  10.334  -5.615  1.00  2.26      A   
ATOM     28  O   LYS A   2     -18.063  11.301  -4.873  1.00  2.39      A   
ATOM     29  N   GLN A   3     -18.890   9.544  -6.006  1.00  2.22      A   
ATOM     30  HN  GLN A   3     -18.696   8.798  -6.616  1.00  2.19      A   
ATOM     31  CA  GLN A   3     -20.264   9.766  -5.568  1.00  2.30      A   
ATOM     32  CB  GLN A   3     -21.246   9.595  -6.732  1.00  2.40      A   
ATOM     33  CG  GLN A   3     -21.106  10.627  -7.841  1.00  2.64      A   
ATOM     34  CD  GLN A   3     -22.413  10.857  -8.575  1.00  2.84      A   
ATOM     35  OE1 GLN A   3     -23.492  10.722  -8.000  1.00  3.03      A   
ATOM     36  NE2 GLN A   3     -22.329  11.212  -9.847  1.00  3.16      A   
ATOM     37 HE21 GLN A   3     -21.438  11.307 -10.246  1.00  3.35      A   
ATOM     38 HE22 GLN A   3     -23.160  11.371 -10.339  1.00  3.39      A   
ATOM     39  C   GLN A   3     -20.653   8.830  -4.433  1.00  2.21      A   
ATOM     40  O   GLN A   3     -21.557   9.131  -3.654  1.00  2.32      A   
ATOM     41  N   HIS A   4     -19.979   7.692  -4.346  1.00  2.05      A   
ATOM     42  HN  HIS A   4     -19.257   7.509  -4.985  1.00  2.03      A   
ATOM     43  CA  HIS A   4     -20.274   6.718  -3.302  1.00  1.96      A   
ATOM     44  CB  HIS A   4     -19.851   5.308  -3.729  1.00  1.88      A   
ATOM     45  CG  HIS A   4     -20.469   4.838  -5.010  1.00  1.97      A   
ATOM     46  ND1 HIS A   4     -21.827   4.846  -5.243  1.00  2.18      A   
ATOM     47  HD1 HIS A   4     -22.518   5.160  -4.617  1.00  2.53      A   
ATOM     48  CD2 HIS A   4     -19.902   4.342  -6.136  1.00  2.31      A   
ATOM     49  CE1 HIS A   4     -22.066   4.375  -6.450  1.00  2.26      A   
ATOM     50  NE2 HIS A   4     -20.917   4.063  -7.017  1.00  2.34      A   
ATOM     51  HE2 HIS A   4     -20.824   3.531  -7.840  1.00  2.65      A   
ATOM     52  C   HIS A   4     -19.581   7.100  -2.002  1.00  1.93      A   
ATOM     53  O   HIS A   4     -18.355   7.066  -1.913  1.00  1.91      A   
ATOM     54  N   ILE A   5     -20.364   7.482  -1.007  1.00  1.98      A   
ATOM     55  HN  ILE A   5     -21.336   7.500  -1.139  1.00  2.06      A   
ATOM     56  CA  ILE A   5     -19.816   7.870   0.282  1.00  1.98      A   
ATOM     57  CB  ILE A   5     -20.331   9.261   0.732  1.00  2.12      A   
ATOM     58  CG1 ILE A   5     -19.601   9.740   1.995  1.00  2.15      A   
ATOM     59  CG2 ILE A   5     -21.839   9.244   0.949  1.00  2.19      A   
ATOM     60  CD1 ILE A   5     -19.945  11.155   2.410  1.00  2.31      A   
ATOM     61  C   ILE A   5     -20.137   6.819   1.341  1.00  1.91      A   
ATOM     62  O   ILE A   5     -21.176   6.155   1.276  1.00  1.92      A   
ATOM     63  N   CYS A   6     -19.226   6.652   2.289  1.00  1.87      A   
ATOM     64  HN  CYS A   6     -18.406   7.190   2.258  1.00  1.89      A   
ATOM     65  CA  CYS A   6     -19.399   5.696   3.370  1.00  1.82      A   
ATOM     66  CB  CYS A   6     -18.139   5.660   4.239  1.00  1.79      A   
ATOM     67  SG  CYS A   6     -18.274   4.659   5.738  1.00  2.19      A   
ATOM     68  HG  CYS A   6     -18.511   5.483   6.753  1.00  2.94      A   
ATOM     69  C   CYS A   6     -20.622   6.056   4.212  1.00  1.89      A   
ATOM     70  O   CYS A   6     -20.768   7.194   4.661  1.00  1.98      A   
ATOM     71  N   HIS A   7     -21.505   5.084   4.411  1.00  1.88      A   
ATOM     72  HN  HIS A   7     -21.336   4.197   4.020  1.00  1.85      A   
ATOM     73  CA  HIS A   7     -22.719   5.300   5.191  1.00  1.97      A   
ATOM     74  CB  HIS A   7     -23.758   4.215   4.901  1.00  2.03      A   
ATOM     75  CG  HIS A   7     -24.471   4.392   3.595  1.00  2.23      A   
ATOM     76  ND1 HIS A   7     -24.923   3.335   2.836  1.00  2.62      A   
ATOM     77  HD1 HIS A   7     -24.833   2.385   3.062  1.00  2.87      A   
ATOM     78  CD2 HIS A   7     -24.812   5.512   2.915  1.00  2.56      A   
ATOM     79  CE1 HIS A   7     -25.511   3.796   1.748  1.00  2.97      A   
ATOM     80  NE2 HIS A   7     -25.458   5.114   1.771  1.00  2.88      A   
ATOM     81  HE2 HIS A   7     -25.964   5.706   1.169  1.00  3.22      A   
ATOM     82  C   HIS A   7     -22.422   5.359   6.682  1.00  1.96      A   
ATOM     83  O   HIS A   7     -23.198   5.914   7.458  1.00  2.10      A   
ATOM     84  N   ILE A   8     -21.296   4.784   7.077  1.00  1.89      A   
ATOM     85  HN  ILE A   8     -20.713   4.365   6.409  1.00  1.90      A   
ATOM     86  CA  ILE A   8     -20.899   4.772   8.477  1.00  1.89      A   
ATOM     87  CB  ILE A   8     -19.800   3.719   8.758  1.00  1.81      A   
ATOM     88  CG1 ILE A   8     -20.267   2.326   8.320  1.00  1.77      A   
ATOM     89  CG2 ILE A   8     -19.415   3.714  10.232  1.00  1.84      A   
ATOM     90  CD1 ILE A   8     -21.530   1.854   9.011  1.00  1.82      A   
ATOM     91  C   ILE A   8     -20.403   6.153   8.891  1.00  1.98      A   
ATOM     92  O   ILE A   8     -19.429   6.666   8.334  1.00  2.01      A   
ATOM     93  N   GLN A   9     -21.094   6.754   9.853  1.00  2.06      A   
ATOM     94  HN  GLN A   9     -21.873   6.291  10.236  1.00  2.07      A   
ATOM     95  CA  GLN A   9     -20.739   8.076  10.356  1.00  2.18      A   
ATOM     96  CB  GLN A   9     -21.742   8.542  11.414  1.00  2.30      A   
ATOM     97  CG  GLN A   9     -23.200   8.452  10.991  1.00  2.42      A   
ATOM     98  CD  GLN A   9     -23.831   7.125  11.358  1.00  2.52      A   
ATOM     99  OE1 GLN A   9     -23.769   6.162  10.595  1.00  2.62      A   
ATOM    100  NE2 GLN A   9     -24.440   7.064  12.529  1.00  2.79      A   
ATOM    101 HE21 GLN A   9     -24.448   7.870  13.090  1.00  2.94      A   
ATOM    102 HE22 GLN A   9     -24.858   6.217  12.792  1.00  2.99      A   
ATOM    103  C   GLN A   9     -19.334   8.065  10.945  1.00  2.16      A   
ATOM    104  O   GLN A   9     -18.901   7.064  11.514  1.00  2.14      A   
ATOM    105  N   GLY A  10     -18.626   9.172  10.802  1.00  2.21      A   
ATOM    106  HN  GLY A  10     -19.022   9.945  10.349  1.00  2.26      A   
ATOM    107  CA  GLY A  10     -17.274   9.253  11.318  1.00  2.22      A   
ATOM    108  C   GLY A  10     -16.247   8.942  10.252  1.00  2.13      A   
ATOM    109  O   GLY A  10     -15.050   9.129  10.455  1.00  2.17      A   
ATOM    110  N   CYS A  11     -16.718   8.454   9.113  1.00  2.04      A   
ATOM    111  HN  CYS A  11     -17.683   8.306   9.016  1.00  2.06      A   
ATOM    112  CA  CYS A  11     -15.840   8.121   8.005  1.00  1.97      A   
ATOM    113  CB  CYS A  11     -15.761   6.605   7.820  1.00  1.88      A   
ATOM    114  SG  CYS A  11     -15.173   5.701   9.274  1.00  2.15      A   
ATOM    115  HG  CYS A  11     -15.070   6.566  10.277  1.00  2.51      A   
ATOM    116  C   CYS A  11     -16.328   8.788   6.724  1.00  2.01      A   
ATOM    117  O   CYS A  11     -16.925   8.145   5.862  1.00  2.07      A   
ATOM    118  N   GLY A  12     -16.078  10.083   6.608  1.00  2.08      A   
ATOM    119  HN  GLY A  12     -15.596  10.545   7.328  1.00  2.13      A   
ATOM    120  CA  GLY A  12     -16.501  10.821   5.433  1.00  2.16      A   
ATOM    121  C   GLY A  12     -15.561  10.625   4.260  1.00  2.09      A   
ATOM    122  O   GLY A  12     -14.888  11.561   3.827  1.00  2.20      A   
ATOM    123  N   LYS A  13     -15.505   9.403   3.756  1.00  1.97      A   
ATOM    124  HN  LYS A  13     -16.066   8.698   4.149  1.00  1.96      A   
ATOM    125  CA  LYS A  13     -14.647   9.078   2.631  1.00  1.92      A   
ATOM    126  CB  LYS A  13     -13.731   7.900   2.975  1.00  1.85      A   
ATOM    127  CG  LYS A  13     -12.267   8.270   3.164  1.00  1.95      A   
ATOM    128  CD  LYS A  13     -11.596   8.595   1.838  1.00  2.03      A   
ATOM    129  CE  LYS A  13     -10.092   8.745   2.005  1.00  2.00      A   
ATOM    130  NZ  LYS A  13      -9.430   9.211   0.754  1.00  2.17      A   
ATOM    131  HZ1 LYS A  13      -8.412   9.347   0.916  1.00  2.46      A   
ATOM    132  HZ2 LYS A  13      -9.839  10.117   0.449  1.00  2.52      A   
ATOM    133  HZ3 LYS A  13      -9.561   8.512  -0.007  1.00  2.32      A   
ATOM    134  C   LYS A  13     -15.480   8.751   1.403  1.00  1.90      A   
ATOM    135  O   LYS A  13     -16.301   7.832   1.423  1.00  1.90      A   
ATOM    136  N   VAL A  14     -15.280   9.523   0.347  1.00  1.92      A   
ATOM    137  HN  VAL A  14     -14.632  10.254   0.406  1.00  1.96      A   
ATOM    138  CA  VAL A  14     -15.999   9.313  -0.900  1.00  1.93      A   
ATOM    139  CB  VAL A  14     -16.395  10.647  -1.572  1.00  2.06      A   
ATOM    140  CG1 VAL A  14     -17.612  11.248  -0.886  1.00  2.22      A   
ATOM    141  CG2 VAL A  14     -15.234  11.631  -1.561  1.00  2.34      A   
ATOM    142  C   VAL A  14     -15.156   8.485  -1.862  1.00  1.87      A   
ATOM    143  O   VAL A  14     -13.936   8.659  -1.941  1.00  1.90      A   
ATOM    144  N   TYR A  15     -15.802   7.575  -2.575  1.00  1.81      A   
ATOM    145  HN  TYR A  15     -16.776   7.472  -2.452  1.00  1.83      A   
ATOM    146  CA  TYR A  15     -15.120   6.716  -3.528  1.00  1.77      A   
ATOM    147  CB  TYR A  15     -15.014   5.291  -2.986  1.00  1.66      A   
ATOM    148  CG  TYR A  15     -14.001   5.157  -1.873  1.00  1.61      A   
ATOM    149  CD1 TYR A  15     -14.379   5.253  -0.541  1.00  1.64      A   
ATOM    150  CD2 TYR A  15     -12.662   4.950  -2.158  1.00  1.64      A   
ATOM    151  CE1 TYR A  15     -13.447   5.145   0.474  1.00  1.63      A   
ATOM    152  CE2 TYR A  15     -11.726   4.837  -1.152  1.00  1.65      A   
ATOM    153  CZ  TYR A  15     -12.121   4.937   0.161  1.00  1.61      A   
ATOM    154  OH  TYR A  15     -11.187   4.831   1.163  1.00  1.65      A   
ATOM    155  HH  TYR A  15     -10.304   4.987   0.798  1.00  1.67      A   
ATOM    156  C   TYR A  15     -15.813   6.740  -4.883  1.00  1.83      A   
ATOM    157  O   TYR A  15     -17.044   6.720  -4.966  1.00  1.90      A   
ATOM    158  N   GLY A  16     -15.016   6.795  -5.943  1.00  1.84      A   
ATOM    159  HN  GLY A  16     -14.043   6.807  -5.811  1.00  1.82      A   
ATOM    160  CA  GLY A  16     -15.559   6.845  -7.287  1.00  1.93      A   
ATOM    161  C   GLY A  16     -16.014   5.497  -7.803  1.00  1.88      A   
ATOM    162  O   GLY A  16     -16.998   5.411  -8.541  1.00  2.05      A   
ATOM    163  N   LYS A  17     -15.307   4.446  -7.413  1.00  1.77      A   
ATOM    164  HN  LYS A  17     -14.552   4.578  -6.809  1.00  1.78      A   
ATOM    165  CA  LYS A  17     -15.639   3.100  -7.854  1.00  1.78      A   
ATOM    166  CB  LYS A  17     -14.646   2.606  -8.910  1.00  1.86      A   
ATOM    167  CG  LYS A  17     -13.179   2.791  -8.543  1.00  1.86      A   
ATOM    168  CD  LYS A  17     -12.338   3.139  -9.766  1.00  2.16      A   
ATOM    169  CE  LYS A  17     -12.402   2.052 -10.829  1.00  2.61      A   
ATOM    170  NZ  LYS A  17     -11.761   2.483 -12.102  1.00  3.05      A   
ATOM    171  HZ1 LYS A  17     -12.179   3.377 -12.431  1.00  3.34      A   
ATOM    172  HZ2 LYS A  17     -11.898   1.761 -12.837  1.00  3.28      A   
ATOM    173  HZ3 LYS A  17     -10.741   2.624 -11.962  1.00  3.37      A   
ATOM    174  C   LYS A  17     -15.732   2.126  -6.681  1.00  1.66      A   
ATOM    175  O   LYS A  17     -15.075   2.305  -5.650  1.00  1.56      A   
ATOM    176  N   THR A  18     -16.537   1.087  -6.865  1.00  1.71      A   
ATOM    177  HN  THR A  18     -16.992   0.989  -7.730  1.00  1.82      A   
ATOM    178  CA  THR A  18     -16.767   0.077  -5.839  1.00  1.66      A   
ATOM    179  CB  THR A  18     -17.859  -0.907  -6.293  1.00  1.80      A   
ATOM    180  OG1 THR A  18     -18.879  -0.174  -6.990  1.00  2.06      A   
ATOM    181  HG1 THR A  18     -19.289   0.460  -6.381  1.00  2.16      A   
ATOM    182  CG2 THR A  18     -18.479  -1.605  -5.093  1.00  1.90      A   
ATOM    183  C   THR A  18     -15.495  -0.696  -5.483  1.00  1.52      A   
ATOM    184  O   THR A  18     -15.362  -1.212  -4.370  1.00  1.48      A   
ATOM    185  N   SER A  19     -14.556  -0.755  -6.420  1.00  1.49      A   
ATOM    186  HN  SER A  19     -14.714  -0.320  -7.285  1.00  1.56      A   
ATOM    187  CA  SER A  19     -13.296  -1.460  -6.206  1.00  1.42      A   
ATOM    188  CB  SER A  19     -12.492  -1.481  -7.506  1.00  1.46      A   
ATOM    189  OG  SER A  19     -13.151  -0.725  -8.512  1.00  1.71      A   
ATOM    190  HG  SER A  19     -13.505  -1.323  -9.181  1.00  1.83      A   
ATOM    191  C   SER A  19     -12.483  -0.822  -5.075  1.00  1.34      A   
ATOM    192  O   SER A  19     -11.567  -1.436  -4.526  1.00  1.38      A   
ATOM    193  N   HIS A  20     -12.830   0.413  -4.729  1.00  1.33      A   
ATOM    194  HN  HIS A  20     -13.571   0.848  -5.200  1.00  1.41      A   
ATOM    195  CA  HIS A  20     -12.145   1.133  -3.666  1.00  1.28      A   
ATOM    196  CB  HIS A  20     -11.743   2.529  -4.140  1.00  1.35      A   
ATOM    197  CG  HIS A  20     -10.426   2.579  -4.849  1.00  1.22      A   
ATOM    198  ND1 HIS A  20      -9.356   3.313  -4.395  1.00  1.46      A   
ATOM    199  HD1 HIS A  20      -9.341   3.878  -3.586  1.00  1.94      A   
ATOM    200  CD2 HIS A  20     -10.010   1.984  -5.994  1.00  1.54      A   
ATOM    201  CE1 HIS A  20      -8.344   3.165  -5.226  1.00  1.46      A   
ATOM    202  NE2 HIS A  20      -8.710   2.365  -6.208  1.00  1.50      A   
ATOM    203  HE2 HIS A  20      -8.239   2.295  -7.066  1.00  1.87      A   
ATOM    204  C   HIS A  20     -13.029   1.232  -2.424  1.00  1.28      A   
ATOM    205  O   HIS A  20     -12.532   1.267  -1.298  1.00  1.26      A   
ATOM    206  N   LEU A  21     -14.342   1.259  -2.642  1.00  1.35      A   
ATOM    207  HN  LEU A  21     -14.671   1.215  -3.563  1.00  1.41      A   
ATOM    208  CA  LEU A  21     -15.310   1.359  -1.548  1.00  1.39      A   
ATOM    209  CB  LEU A  21     -16.731   1.541  -2.114  1.00  1.51      A   
ATOM    210  CG  LEU A  21     -17.818   2.061  -1.156  1.00  1.60      A   
ATOM    211  CD1 LEU A  21     -18.423   0.931  -0.332  1.00  1.54      A   
ATOM    212  CD2 LEU A  21     -17.282   3.165  -0.255  1.00  1.73      A   
ATOM    213  C   LEU A  21     -15.240   0.129  -0.646  1.00  1.32      A   
ATOM    214  O   LEU A  21     -15.222   0.244   0.582  1.00  1.31      A   
ATOM    215  N   ARG A  22     -15.167  -1.045  -1.261  1.00  1.31      A   
ATOM    216  HN  ARG A  22     -15.155  -1.071  -2.241  1.00  1.35      A   
ATOM    217  CA  ARG A  22     -15.102  -2.300  -0.516  1.00  1.28      A   
ATOM    218  CB  ARG A  22     -15.191  -3.502  -1.457  1.00  1.33      A   
ATOM    219  CG  ARG A  22     -16.567  -3.709  -2.068  1.00  1.48      A   
ATOM    220  CD  ARG A  22     -16.666  -5.050  -2.775  1.00  1.56      A   
ATOM    221  NE  ARG A  22     -15.843  -5.112  -3.987  1.00  1.60      A   
ATOM    222  HE  ARG A  22     -15.176  -4.403  -4.117  1.00  1.93      A   
ATOM    223  CZ  ARG A  22     -15.958  -6.064  -4.911  1.00  1.73      A   
ATOM    224  NH1 ARG A  22     -16.834  -7.049  -4.747  1.00  2.17      A   
ATOM    225 HH11 ARG A  22     -17.411  -7.079  -3.928  1.00  2.33      A   
ATOM    226 HH12 ARG A  22     -16.923  -7.764  -5.444  1.00  2.60      A   
ATOM    227  NH2 ARG A  22     -15.190  -6.041  -5.994  1.00  1.96      A   
ATOM    228 HH21 ARG A  22     -14.519  -5.309  -6.124  1.00  2.19      A   
ATOM    229 HH22 ARG A  22     -15.281  -6.758  -6.690  1.00  2.19      A   
ATOM    230  C   ARG A  22     -13.843  -2.389   0.344  1.00  1.19      A   
ATOM    231  O   ARG A  22     -13.824  -3.081   1.361  1.00  1.17      A   
ATOM    232  N   ALA A  23     -12.797  -1.679  -0.064  1.00  1.18      A   
ATOM    233  HN  ALA A  23     -12.878  -1.130  -0.871  1.00  1.24      A   
ATOM    234  CA  ALA A  23     -11.534  -1.687   0.668  1.00  1.15      A   
ATOM    235  CB  ALA A  23     -10.451  -0.988  -0.142  1.00  1.20      A   
ATOM    236  C   ALA A  23     -11.685  -1.035   2.040  1.00  1.13      A   
ATOM    237  O   ALA A  23     -11.225  -1.572   3.048  1.00  1.15      A   
ATOM    238  N   HIS A  24     -12.352   0.114   2.077  1.00  1.18      A   
ATOM    239  HN  HIS A  24     -12.714   0.485   1.244  1.00  1.23      A   
ATOM    240  CA  HIS A  24     -12.557   0.831   3.329  1.00  1.23      A   
ATOM    241  CB  HIS A  24     -12.964   2.286   3.084  1.00  1.40      A   
ATOM    242  CG  HIS A  24     -12.373   3.255   4.071  1.00  1.61      A   
ATOM    243  ND1 HIS A  24     -11.714   4.398   3.690  1.00  1.69      A   
ATOM    244  HD1 HIS A  24     -11.543   4.679   2.758  1.00  1.74      A   
ATOM    245  CD2 HIS A  24     -12.343   3.245   5.426  1.00  1.99      A   
ATOM    246  CE1 HIS A  24     -11.305   5.051   4.759  1.00  1.94      A   
ATOM    247  NE2 HIS A  24     -11.671   4.375   5.831  1.00  2.12      A   
ATOM    248  HE2 HIS A  24     -11.273   4.502   6.724  1.00  2.44      A   
ATOM    249  C   HIS A  24     -13.593   0.126   4.195  1.00  1.21      A   
ATOM    250  O   HIS A  24     -13.550   0.218   5.423  1.00  1.23      A   
ATOM    251  N   LEU A  25     -14.524  -0.574   3.553  1.00  1.20      A   
ATOM    252  HN  LEU A  25     -14.519  -0.594   2.571  1.00  1.21      A   
ATOM    253  CA  LEU A  25     -15.556  -1.303   4.274  1.00  1.21      A   
ATOM    254  CB  LEU A  25     -16.592  -1.879   3.307  1.00  1.26      A   
ATOM    255  CG  LEU A  25     -17.737  -2.668   3.950  1.00  1.38      A   
ATOM    256  CD1 LEU A  25     -18.688  -1.738   4.688  1.00  1.55      A   
ATOM    257  CD2 LEU A  25     -18.477  -3.495   2.911  1.00  1.49      A   
ATOM    258  C   LEU A  25     -14.925  -2.424   5.093  1.00  1.12      A   
ATOM    259  O   LEU A  25     -15.197  -2.566   6.286  1.00  1.13      A   
ATOM    260  N   ARG A  26     -14.051  -3.196   4.451  1.00  1.08      A   
ATOM    261  HN  ARG A  26     -13.863  -3.016   3.502  1.00  1.10      A   
ATOM    262  CA  ARG A  26     -13.366  -4.302   5.113  1.00  1.03      A   
ATOM    263  CB  ARG A  26     -12.573  -5.144   4.111  1.00  1.07      A   
ATOM    264  CG  ARG A  26     -13.435  -6.005   3.203  1.00  1.20      A   
ATOM    265  CD  ARG A  26     -12.618  -7.095   2.526  1.00  1.24      A   
ATOM    266  NE  ARG A  26     -11.734  -6.570   1.485  1.00  1.23      A   
ATOM    267  HE  ARG A  26     -11.227  -5.759   1.693  1.00  1.56      A   
ATOM    268  CZ  ARG A  26     -11.585  -7.136   0.287  1.00  1.28      A   
ATOM    269  NH1 ARG A  26     -12.261  -8.235  -0.017  1.00  1.44      A   
ATOM    270 HH11 ARG A  26     -12.883  -8.646   0.652  1.00  1.49      A   
ATOM    271 HH12 ARG A  26     -12.161  -8.660  -0.920  1.00  1.80      A   
ATOM    272  NH2 ARG A  26     -10.760  -6.603  -0.606  1.00  1.68      A   
ATOM    273 HH21 ARG A  26     -10.245  -5.777  -0.386  1.00  1.95      A   
ATOM    274 HH22 ARG A  26     -10.653  -7.030  -1.508  1.00  1.93      A   
ATOM    275  C   ARG A  26     -12.453  -3.795   6.224  1.00  0.99      A   
ATOM    276  O   ARG A  26     -12.173  -4.508   7.186  1.00  0.96      A   
ATOM    277  N   TRP A  27     -12.003  -2.555   6.091  1.00  1.05      A   
ATOM    278  HN  TRP A  27     -12.265  -2.033   5.303  1.00  1.11      A   
ATOM    279  CA  TRP A  27     -11.125  -1.949   7.082  1.00  1.10      A   
ATOM    280  CB  TRP A  27     -10.462  -0.696   6.505  1.00  1.23      A   
ATOM    281  CG  TRP A  27      -9.228  -0.265   7.238  1.00  1.23      A   
ATOM    282  CD1 TRP A  27      -7.992  -0.841   7.173  1.00  1.54      A   
ATOM    283  CD2 TRP A  27      -9.109   0.839   8.142  1.00  1.70      A   
ATOM    284  NE1 TRP A  27      -7.111  -0.163   7.979  1.00  1.82      A   
ATOM    285  HE1 TRP A  27      -6.158  -0.384   8.102  1.00  2.21      A   
ATOM    286  CE2 TRP A  27      -7.773   0.873   8.585  1.00  1.92      A   
ATOM    287  CE3 TRP A  27     -10.005   1.803   8.618  1.00  2.41      A   
ATOM    288  CZ2 TRP A  27      -7.311   1.833   9.482  1.00  2.59      A   
ATOM    289  CZ3 TRP A  27      -9.544   2.754   9.508  1.00  3.14      A   
ATOM    290  CH2 TRP A  27      -8.209   2.762   9.930  1.00  3.15      A   
ATOM    291  C   TRP A  27     -11.893  -1.613   8.361  1.00  1.12      A   
ATOM    292  O   TRP A  27     -11.315  -1.539   9.445  1.00  1.20      A   
ATOM    293  N   HIS A  28     -13.200  -1.415   8.233  1.00  1.15      A   
ATOM    294  HN  HIS A  28     -13.615  -1.490   7.345  1.00  1.16      A   
ATOM    295  CA  HIS A  28     -14.032  -1.094   9.386  1.00  1.22      A   
ATOM    296  CB  HIS A  28     -15.125  -0.083   9.017  1.00  1.32      A   
ATOM    297  CG  HIS A  28     -15.692   0.667  10.188  1.00  1.49      A   
ATOM    298  ND1 HIS A  28     -15.325   1.961  10.505  1.00  1.75      A   
ATOM    299  HD1 HIS A  28     -14.676   2.509  10.017  1.00  2.01      A   
ATOM    300  CD2 HIS A  28     -16.612   0.306  11.117  1.00  1.93      A   
ATOM    301  CE1 HIS A  28     -15.991   2.356  11.573  1.00  2.03      A   
ATOM    302  NE2 HIS A  28     -16.779   1.374  11.964  1.00  2.15      A   
ATOM    303  HE2 HIS A  28     -17.503   1.464  12.623  1.00  2.55      A   
ATOM    304  C   HIS A  28     -14.647  -2.360   9.976  1.00  1.19      A   
ATOM    305  O   HIS A  28     -14.873  -2.445  11.182  1.00  1.34      A   
ATOM    306  N   THR A  29     -14.908  -3.340   9.121  1.00  1.10      A   
ATOM    307  HN  THR A  29     -14.713  -3.213   8.168  1.00  1.09      A   
ATOM    308  CA  THR A  29     -15.493  -4.600   9.558  1.00  1.11      A   
ATOM    309  CB  THR A  29     -16.173  -5.337   8.386  1.00  1.11      A   
ATOM    310  OG1 THR A  29     -15.296  -5.359   7.252  1.00  1.26      A   
ATOM    311  HG1 THR A  29     -15.821  -5.315   6.444  1.00  1.50      A   
ATOM    312  CG2 THR A  29     -17.467  -4.643   7.996  1.00  1.43      A   
ATOM    313  C   THR A  29     -14.432  -5.509  10.177  1.00  1.08      A   
ATOM    314  O   THR A  29     -14.718  -6.298  11.084  1.00  1.18      A   
ATOM    315  N   GLY A  30     -13.205  -5.378   9.692  1.00  1.01      A   
ATOM    316  HN  GLY A  30     -13.040  -4.726   8.977  1.00  1.00      A   
ATOM    317  CA  GLY A  30     -12.113  -6.190  10.190  1.00  1.01      A   
ATOM    318  C   GLY A  30     -11.954  -7.447   9.362  1.00  0.96      A   
ATOM    319  O   GLY A  30     -11.348  -8.428   9.800  1.00  1.04      A   
ATOM    320  N   GLU A  31     -12.502  -7.406   8.157  1.00  0.91      A   
ATOM    321  HN  GLU A  31     -12.950  -6.583   7.869  1.00  0.94      A   
ATOM    322  CA  GLU A  31     -12.453  -8.534   7.248  1.00  0.90      A   
ATOM    323  CB  GLU A  31     -13.558  -8.414   6.196  1.00  0.95      A   
ATOM    324  CG  GLU A  31     -13.751  -9.654   5.337  1.00  1.20      A   
ATOM    325  CD  GLU A  31     -15.107  -9.677   4.665  1.00  1.35      A   
ATOM    326  OE1 GLU A  31     -15.268  -9.039   3.605  1.00  1.82      A   
ATOM    327  OE2 GLU A  31     -16.027 -10.330   5.201  1.00  1.82      A   
ATOM    328  C   GLU A  31     -11.084  -8.654   6.586  1.00  0.84      A   
ATOM    329  O   GLU A  31     -10.765  -7.926   5.644  1.00  0.84      A   
ATOM    330  N   ARG A  32     -10.278  -9.567   7.104  1.00  0.83      A   
ATOM    331  HN  ARG A  32     -10.585 -10.089   7.873  1.00  0.90      A   
ATOM    332  CA  ARG A  32      -8.947  -9.817   6.570  1.00  0.79      A   
ATOM    333  CB  ARG A  32      -7.894  -9.635   7.666  1.00  0.82      A   
ATOM    334  CG  ARG A  32      -7.745  -8.199   8.148  1.00  0.88      A   
ATOM    335  CD  ARG A  32      -6.697  -8.078   9.243  1.00  1.04      A   
ATOM    336  NE  ARG A  32      -7.170  -8.602  10.523  1.00  1.37      A   
ATOM    337  HE  ARG A  32      -8.126  -8.477  10.733  1.00  1.73      A   
ATOM    338  CZ  ARG A  32      -6.388  -9.209  11.419  1.00  1.78      A   
ATOM    339  NH1 ARG A  32      -5.098  -9.392  11.170  1.00  2.06      A   
ATOM    340 HH11 ARG A  32      -4.696  -9.076  10.303  1.00  1.97      A   
ATOM    341 HH12 ARG A  32      -4.514  -9.839  11.850  1.00  2.61      A   
ATOM    342  NH2 ARG A  32      -6.897  -9.632  12.570  1.00  2.38      A   
ATOM    343 HH21 ARG A  32      -7.869  -9.494  12.776  1.00  2.60      A   
ATOM    344 HH22 ARG A  32      -6.307 -10.097  13.239  1.00  2.80      A   
ATOM    345  C   ARG A  32      -8.889 -11.231   5.997  1.00  0.81      A   
ATOM    346  O   ARG A  32      -8.656 -12.196   6.726  1.00  0.86      A   
ATOM    347  N   PRO A  33      -9.122 -11.372   4.681  1.00  0.81      A   
ATOM    348  CA  PRO A  33      -9.132 -12.670   4.008  1.00  0.87      A   
ATOM    349  CB  PRO A  33     -10.125 -12.421   2.877  1.00  0.94      A   
ATOM    350  CG  PRO A  33      -9.925 -10.984   2.508  1.00  0.89      A   
ATOM    351  CD  PRO A  33      -9.411 -10.275   3.739  1.00  0.80      A   
ATOM    352  C   PRO A  33      -7.779 -13.075   3.425  1.00  0.83      A   
ATOM    353  O   PRO A  33      -7.658 -14.130   2.802  1.00  0.89      A   
ATOM    354  N   PHE A  34      -6.764 -12.249   3.622  1.00  0.77      A   
ATOM    355  HN  PHE A  34      -6.903 -11.424   4.136  1.00  0.77      A   
ATOM    356  CA  PHE A  34      -5.442 -12.550   3.095  1.00  0.74      A   
ATOM    357  CB  PHE A  34      -4.782 -11.298   2.513  1.00  0.71      A   
ATOM    358  CG  PHE A  34      -5.424 -10.821   1.241  1.00  0.75      A   
ATOM    359  CD1 PHE A  34      -6.410  -9.847   1.270  1.00  0.82      A   
ATOM    360  CD2 PHE A  34      -5.044 -11.347   0.017  1.00  0.84      A   
ATOM    361  CE1 PHE A  34      -7.006  -9.407   0.104  1.00  0.93      A   
ATOM    362  CE2 PHE A  34      -5.636 -10.913  -1.154  1.00  0.97      A   
ATOM    363  CZ  PHE A  34      -6.618  -9.941  -1.111  1.00  0.99      A   
ATOM    364  C   PHE A  34      -4.558 -13.196   4.149  1.00  0.74      A   
ATOM    365  O   PHE A  34      -4.186 -12.565   5.135  1.00  0.77      A   
ATOM    366  N   MET A  35      -4.237 -14.460   3.938  1.00  0.80      A   
ATOM    367  HN  MET A  35      -4.568 -14.907   3.134  1.00  0.86      A   
ATOM    368  CA  MET A  35      -3.391 -15.198   4.864  1.00  0.83      A   
ATOM    369  CB  MET A  35      -3.976 -16.587   5.150  1.00  0.91      A   
ATOM    370  CG  MET A  35      -5.054 -16.613   6.225  1.00  1.09      A   
ATOM    371  SD  MET A  35      -6.645 -15.981   5.656  1.00  1.40      A   
ATOM    372  CE  MET A  35      -7.058 -17.191   4.400  1.00  1.68      A   
ATOM    373  C   MET A  35      -1.984 -15.328   4.303  1.00  0.83      A   
ATOM    374  O   MET A  35      -1.727 -14.960   3.157  1.00  0.84      A   
ATOM    375  N   CYS A  36      -1.076 -15.848   5.116  1.00  0.92      A   
ATOM    376  HN  CYS A  36      -1.342 -16.117   6.018  1.00  1.04      A   
ATOM    377  CA  CYS A  36       0.306 -16.031   4.702  1.00  0.95      A   
ATOM    378  CB  CYS A  36       1.175 -16.333   5.919  1.00  1.15      A   
ATOM    379  SG  CYS A  36       0.643 -15.493   7.430  1.00  1.51      A   
ATOM    380  HG  CYS A  36       0.038 -14.363   7.079  1.00  1.30      A   
ATOM    381  C   CYS A  36       0.416 -17.163   3.683  1.00  1.01      A   
ATOM    382  O   CYS A  36      -0.072 -18.267   3.918  1.00  1.29      A   
ATOM    383  N   THR A  37       1.046 -16.874   2.553  1.00  1.01      A   
ATOM    384  HN  THR A  37       1.399 -15.969   2.418  1.00  1.06      A   
ATOM    385  CA  THR A  37       1.214 -17.856   1.495  1.00  1.19      A   
ATOM    386  CB  THR A  37       1.602 -17.159   0.179  1.00  1.46      A   
ATOM    387  OG1 THR A  37       2.030 -15.818   0.472  1.00  1.58      A   
ATOM    388  HG1 THR A  37       1.460 -15.193   0.010  1.00  1.88      A   
ATOM    389  CG2 THR A  37       0.409 -17.112  -0.764  1.00  1.86      A   
ATOM    390  C   THR A  37       2.269 -18.904   1.850  1.00  1.15      A   
ATOM    391  O   THR A  37       1.959 -20.090   1.982  1.00  1.28      A   
ATOM    392  N   TRP A  38       3.512 -18.464   2.011  1.00  1.12      A   
ATOM    393  HN  TRP A  38       3.698 -17.507   1.904  1.00  1.14      A   
ATOM    394  CA  TRP A  38       4.603 -19.374   2.338  1.00  1.22      A   
ATOM    395  CB  TRP A  38       5.854 -19.031   1.527  1.00  1.36      A   
ATOM    396  CG  TRP A  38       5.673 -19.213   0.049  1.00  1.48      A   
ATOM    397  CD1 TRP A  38       5.101 -20.280  -0.582  1.00  1.99      A   
ATOM    398  CD2 TRP A  38       6.069 -18.302  -0.984  1.00  1.55      A   
ATOM    399  NE1 TRP A  38       5.119 -20.091  -1.942  1.00  2.06      A   
ATOM    400  HE1 TRP A  38       4.767 -20.719  -2.609  1.00  2.47      A   
ATOM    401  CE2 TRP A  38       5.706 -18.885  -2.215  1.00  1.75      A   
ATOM    402  CE3 TRP A  38       6.696 -17.051  -0.989  1.00  1.99      A   
ATOM    403  CZ2 TRP A  38       5.950 -18.260  -3.436  1.00  2.01      A   
ATOM    404  CZ3 TRP A  38       6.935 -16.433  -2.202  1.00  2.48      A   
ATOM    405  CH2 TRP A  38       6.564 -17.036  -3.408  1.00  2.36      A   
ATOM    406  C   TRP A  38       4.905 -19.376   3.833  1.00  1.22      A   
ATOM    407  O   TRP A  38       4.554 -20.317   4.543  1.00  1.45      A   
ATOM    408  N   SER A  39       5.559 -18.323   4.305  1.00  1.18      A   
ATOM    409  HN  SER A  39       5.827 -17.608   3.691  1.00  1.29      A   
ATOM    410  CA  SER A  39       5.902 -18.205   5.714  1.00  1.21      A   
ATOM    411  CB  SER A  39       6.944 -17.104   5.899  1.00  1.27      A   
ATOM    412  OG  SER A  39       7.879 -17.113   4.831  1.00  1.46      A   
ATOM    413  HG  SER A  39       8.232 -18.005   4.725  1.00  1.72      A   
ATOM    414  C   SER A  39       4.654 -17.897   6.536  1.00  1.15      A   
ATOM    415  O   SER A  39       4.193 -16.754   6.578  1.00  1.12      A   
ATOM    416  N   TYR A  40       4.109 -18.921   7.176  1.00  1.18      A   
ATOM    417  HN  TYR A  40       4.535 -19.805   7.114  1.00  1.25      A   
ATOM    418  CA  TYR A  40       2.905 -18.770   7.978  1.00  1.16      A   
ATOM    419  CB  TYR A  40       2.250 -20.124   8.261  1.00  1.24      A   
ATOM    420  CG  TYR A  40       1.208 -20.517   7.239  1.00  1.33      A   
ATOM    421  CD1 TYR A  40       1.514 -21.386   6.202  1.00  1.50      A   
ATOM    422  CD2 TYR A  40      -0.084 -20.011   7.311  1.00  1.48      A   
ATOM    423  CE1 TYR A  40       0.563 -21.739   5.264  1.00  1.70      A   
ATOM    424  CE2 TYR A  40      -1.042 -20.360   6.380  1.00  1.69      A   
ATOM    425  CZ  TYR A  40      -0.712 -21.224   5.357  1.00  1.75      A   
ATOM    426  OH  TYR A  40      -1.660 -21.573   4.422  1.00  2.03      A   
ATOM    427  HH  TYR A  40      -1.999 -20.774   4.002  1.00  2.20      A   
ATOM    428  C   TYR A  40       3.159 -18.004   9.269  1.00  1.18      A   
ATOM    429  O   TYR A  40       3.575 -18.572  10.279  1.00  1.27      A   
ATOM    430  N   CYS A  41       2.914 -16.702   9.222  1.00  1.13      A   
ATOM    431  HN  CYS A  41       2.604 -16.305   8.380  1.00  1.10      A   
ATOM    432  CA  CYS A  41       3.098 -15.848  10.381  1.00  1.17      A   
ATOM    433  CB  CYS A  41       3.386 -14.414   9.935  1.00  1.18      A   
ATOM    434  SG  CYS A  41       4.506 -14.292   8.519  1.00  1.53      A   
ATOM    435  HG  CYS A  41       4.463 -15.447   7.863  1.00  1.98      A   
ATOM    436  C   CYS A  41       1.849 -15.892  11.258  1.00  1.14      A   
ATOM    437  O   CYS A  41       1.872 -15.486  12.420  1.00  1.22      A   
ATOM    438  N   GLY A  42       0.752 -16.375  10.678  1.00  1.09      A   
ATOM    439  HN  GLY A  42       0.793 -16.654   9.741  1.00  1.09      A   
ATOM    440  CA  GLY A  42      -0.497 -16.486  11.408  1.00  1.08      A   
ATOM    441  C   GLY A  42      -1.332 -15.223  11.341  1.00  1.02      A   
ATOM    442  O   GLY A  42      -2.527 -15.244  11.635  1.00  1.18      A   
ATOM    443  N   LYS A  43      -0.711 -14.126  10.939  1.00  0.98      A   
ATOM    444  HN  LYS A  43       0.233 -14.177  10.689  1.00  1.13      A   
ATOM    445  CA  LYS A  43      -1.405 -12.852  10.853  1.00  0.94      A   
ATOM    446  CB  LYS A  43      -0.447 -11.692  11.133  1.00  1.01      A   
ATOM    447  CG  LYS A  43      -1.099 -10.518  11.845  1.00  1.11      A   
ATOM    448  CD  LYS A  43      -0.133  -9.357  12.003  1.00  1.16      A   
ATOM    449  CE  LYS A  43      -0.674  -8.328  12.983  1.00  1.61      A   
ATOM    450  NZ  LYS A  43       0.064  -7.043  12.907  1.00  1.77      A   
ATOM    451  HZ1 LYS A  43       1.088  -7.212  12.967  1.00  2.08      A   
ATOM    452  HZ2 LYS A  43      -0.217  -6.423  13.694  1.00  2.11      A   
ATOM    453  HZ3 LYS A  43      -0.146  -6.560  12.013  1.00  2.15      A   
ATOM    454  C   LYS A  43      -2.079 -12.668   9.497  1.00  0.84      A   
ATOM    455  O   LYS A  43      -1.480 -12.921   8.451  1.00  0.87      A   
ATOM    456  N   ARG A  44      -3.337 -12.248   9.528  1.00  0.81      A   
ATOM    457  HN  ARG A  44      -3.768 -12.098  10.397  1.00  0.86      A   
ATOM    458  CA  ARG A  44      -4.096 -12.011   8.311  1.00  0.76      A   
ATOM    459  CB  ARG A  44      -5.564 -12.400   8.499  1.00  0.82      A   
ATOM    460  CG  ARG A  44      -5.793 -13.894   8.665  1.00  0.96      A   
ATOM    461  CD  ARG A  44      -7.276 -14.229   8.710  1.00  0.99      A   
ATOM    462  NE  ARG A  44      -7.870 -13.973  10.023  1.00  1.22      A   
ATOM    463  HE  ARG A  44      -7.380 -14.301  10.810  1.00  1.42      A   
ATOM    464  CZ  ARG A  44      -9.036 -13.358  10.207  1.00  1.56      A   
ATOM    465  NH1 ARG A  44      -9.708 -12.871   9.171  1.00  1.62      A   
ATOM    466 HH11 ARG A  44      -9.338 -12.962   8.241  1.00  1.45      A   
ATOM    467 HH12 ARG A  44     -10.587 -12.408   9.314  1.00  2.01      A   
ATOM    468  NH2 ARG A  44      -9.529 -13.226  11.430  1.00  2.10      A   
ATOM    469 HH21 ARG A  44      -9.026 -13.588  12.221  1.00  2.25      A   
ATOM    470 HH22 ARG A  44     -10.407 -12.761  11.571  1.00  2.45      A   
ATOM    471  C   ARG A  44      -3.977 -10.553   7.886  1.00  0.71      A   
ATOM    472  O   ARG A  44      -3.846  -9.658   8.726  1.00  0.76      A   
ATOM    473  N   PHE A  45      -4.024 -10.317   6.587  1.00  0.67      A   
ATOM    474  HN  PHE A  45      -4.146 -11.073   5.968  1.00  0.69      A   
ATOM    475  CA  PHE A  45      -3.902  -8.973   6.044  1.00  0.66      A   
ATOM    476  CB  PHE A  45      -2.752  -8.912   5.037  1.00  0.67      A   
ATOM    477  CG  PHE A  45      -1.455  -9.445   5.577  1.00  0.88      A   
ATOM    478  CD1 PHE A  45      -1.060 -10.745   5.304  1.00  1.14      A   
ATOM    479  CD2 PHE A  45      -0.635  -8.654   6.363  1.00  1.10      A   
ATOM    480  CE1 PHE A  45       0.127 -11.245   5.803  1.00  1.43      A   
ATOM    481  CE2 PHE A  45       0.554  -9.145   6.863  1.00  1.40      A   
ATOM    482  CZ  PHE A  45       0.936 -10.443   6.584  1.00  1.51      A   
ATOM    483  C   PHE A  45      -5.201  -8.519   5.393  1.00  0.67      A   
ATOM    484  O   PHE A  45      -5.993  -9.339   4.919  1.00  0.69      A   
ATOM    485  N   THR A  46      -5.418  -7.211   5.385  1.00  0.72      A   
ATOM    486  HN  THR A  46      -4.757  -6.615   5.795  1.00  0.74      A   
ATOM    487  CA  THR A  46      -6.616  -6.628   4.806  1.00  0.77      A   
ATOM    488  CB  THR A  46      -6.822  -5.201   5.345  1.00  0.88      A   
ATOM    489  OG1 THR A  46      -5.814  -4.923   6.332  1.00  1.09      A   
ATOM    490  HG1 THR A  46      -5.866  -3.998   6.593  1.00  1.38      A   
ATOM    491  CG2 THR A  46      -8.199  -5.063   5.978  1.00  1.06      A   
ATOM    492  C   THR A  46      -6.529  -6.574   3.284  1.00  0.78      A   
ATOM    493  O   THR A  46      -7.533  -6.731   2.589  1.00  0.90      A   
ATOM    494  N   ARG A  47      -5.326  -6.350   2.770  1.00  0.73      A   
ATOM    495  HN  ARG A  47      -4.561  -6.247   3.373  1.00  0.70      A   
ATOM    496  CA  ARG A  47      -5.114  -6.268   1.334  1.00  0.79      A   
ATOM    497  CB  ARG A  47      -4.926  -4.813   0.897  1.00  0.96      A   
ATOM    498  CG  ARG A  47      -6.181  -3.963   0.980  1.00  1.37      A   
ATOM    499  CD  ARG A  47      -5.840  -2.483   1.000  1.00  1.42      A   
ATOM    500  NE  ARG A  47      -5.139  -2.111   2.226  1.00  1.53      A   
ATOM    501  HE  ARG A  47      -4.410  -2.716   2.536  1.00  1.81      A   
ATOM    502  CZ  ARG A  47      -5.434  -1.036   2.954  1.00  1.92      A   
ATOM    503  NH1 ARG A  47      -6.356  -0.170   2.534  1.00  2.04      A   
ATOM    504 HH11 ARG A  47      -6.832  -0.321   1.670  1.00  1.94      A   
ATOM    505 HH12 ARG A  47      -6.571   0.651   3.078  1.00  2.54      A   
ATOM    506  NH2 ARG A  47      -4.788  -0.814   4.087  1.00  2.63      A   
ATOM    507 HH21 ARG A  47      -4.075  -1.452   4.399  1.00  2.87      A   
ATOM    508 HH22 ARG A  47      -5.001  -0.004   4.643  1.00  3.10      A   
ATOM    509  C   ARG A  47      -3.903  -7.086   0.912  1.00  0.69      A   
ATOM    510  O   ARG A  47      -3.080  -7.473   1.744  1.00  0.68      A   
ATOM    511  N   SER A  48      -3.802  -7.331  -0.387  1.00  0.73      A   
ATOM    512  HN  SER A  48      -4.499  -6.998  -0.991  1.00  0.82      A   
ATOM    513  CA  SER A  48      -2.705  -8.094  -0.953  1.00  0.73      A   
ATOM    514  CB  SER A  48      -2.996  -8.328  -2.434  1.00  0.90      A   
ATOM    515  OG  SER A  48      -3.953  -7.383  -2.898  1.00  1.03      A   
ATOM    516  HG  SER A  48      -4.499  -7.794  -3.584  1.00  1.28      A   
ATOM    517  C   SER A  48      -1.385  -7.344  -0.796  1.00  0.68      A   
ATOM    518  O   SER A  48      -0.321  -7.950  -0.674  1.00  0.71      A   
ATOM    519  N   ASP A  49      -1.476  -6.017  -0.774  1.00  0.69      A   
ATOM    520  HN  ASP A  49      -2.357  -5.603  -0.852  1.00  0.72      A   
ATOM    521  CA  ASP A  49      -0.302  -5.164  -0.633  1.00  0.74      A   
ATOM    522  CB  ASP A  49      -0.700  -3.695  -0.756  1.00  0.88      A   
ATOM    523  CG  ASP A  49       0.207  -2.934  -1.693  1.00  1.22      A   
ATOM    524  OD1 ASP A  49       0.034  -3.078  -2.921  1.00  1.80      A   
ATOM    525  OD2 ASP A  49       1.083  -2.180  -1.211  1.00  1.89      A   
ATOM    526  C   ASP A  49       0.381  -5.401   0.704  1.00  0.71      A   
ATOM    527  O   ASP A  49       1.608  -5.449   0.793  1.00  0.80      A   
ATOM    528  N   GLU A  50      -0.428  -5.551   1.742  1.00  0.74      A   
ATOM    529  HN  GLU A  50      -1.396  -5.487   1.606  1.00  0.82      A   
ATOM    530  CA  GLU A  50       0.086  -5.804   3.078  1.00  0.81      A   
ATOM    531  CB  GLU A  50      -1.043  -5.714   4.109  1.00  0.95      A   
ATOM    532  CG  GLU A  50      -1.347  -4.298   4.588  1.00  1.47      A   
ATOM    533  CD  GLU A  50      -1.874  -3.381   3.497  1.00  1.93      A   
ATOM    534  OE1 GLU A  50      -3.026  -3.578   3.056  1.00  2.30      A   
ATOM    535  OE2 GLU A  50      -1.137  -2.456   3.083  1.00  2.40      A   
ATOM    536  C   GLU A  50       0.765  -7.173   3.123  1.00  0.74      A   
ATOM    537  O   GLU A  50       1.798  -7.349   3.775  1.00  0.80      A   
ATOM    538  N   LEU A  51       0.186  -8.130   2.405  1.00  0.68      A   
ATOM    539  HN  LEU A  51      -0.636  -7.922   1.913  1.00  0.67      A   
ATOM    540  CA  LEU A  51       0.734  -9.479   2.329  1.00  0.69      A   
ATOM    541  CB  LEU A  51      -0.252 -10.413   1.613  1.00  0.71      A   
ATOM    542  CG  LEU A  51       0.276 -11.793   1.206  1.00  0.82      A   
ATOM    543  CD1 LEU A  51       0.588 -12.641   2.429  1.00  1.03      A   
ATOM    544  CD2 LEU A  51      -0.720 -12.501   0.302  1.00  0.89      A   
ATOM    545  C   LEU A  51       2.072  -9.455   1.594  1.00  0.68      A   
ATOM    546  O   LEU A  51       3.040 -10.073   2.029  1.00  0.75      A   
ATOM    547  N   GLN A  52       2.111  -8.721   0.486  1.00  0.66      A   
ATOM    548  HN  GLN A  52       1.291  -8.263   0.192  1.00  0.66      A   
ATOM    549  CA  GLN A  52       3.316  -8.583  -0.321  1.00  0.72      A   
ATOM    550  CB  GLN A  52       3.010  -7.703  -1.536  1.00  0.83      A   
ATOM    551  CG  GLN A  52       4.210  -7.406  -2.417  1.00  1.26      A   
ATOM    552  CD  GLN A  52       4.017  -6.151  -3.241  1.00  1.74      A   
ATOM    553  OE1 GLN A  52       4.400  -5.055  -2.826  1.00  2.42      A   
ATOM    554  NE2 GLN A  52       3.420  -6.296  -4.410  1.00  1.99      A   
ATOM    555 HE21 GLN A  52       3.137  -7.194  -4.682  1.00  1.94      A   
ATOM    556 HE22 GLN A  52       3.280  -5.496  -4.956  1.00  2.55      A   
ATOM    557  C   GLN A  52       4.433  -7.940   0.494  1.00  0.73      A   
ATOM    558  O   GLN A  52       5.580  -8.392   0.472  1.00  0.79      A   
ATOM    559  N   ARG A  53       4.076  -6.891   1.217  1.00  0.73      A   
ATOM    560  HN  ARG A  53       3.140  -6.590   1.186  1.00  0.72      A   
ATOM    561  CA  ARG A  53       5.021  -6.157   2.044  1.00  0.83      A   
ATOM    562  CB  ARG A  53       4.312  -4.970   2.693  1.00  0.95      A   
ATOM    563  CG  ARG A  53       5.200  -3.769   2.970  1.00  1.40      A   
ATOM    564  CD  ARG A  53       4.362  -2.536   3.279  1.00  1.62      A   
ATOM    565  NE  ARG A  53       3.292  -2.353   2.296  1.00  1.68      A   
ATOM    566  HE  ARG A  53       3.557  -2.280   1.353  1.00  2.09      A   
ATOM    567  CZ  ARG A  53       1.992  -2.335   2.602  1.00  1.99      A   
ATOM    568  NH1 ARG A  53       1.594  -2.364   3.871  1.00  2.20      A   
ATOM    569 HH11 ARG A  53       2.268  -2.399   4.617  1.00  2.24      A   
ATOM    570 HH12 ARG A  53       0.610  -2.361   4.087  1.00  2.73      A   
ATOM    571  NH2 ARG A  53       1.083  -2.260   1.640  1.00  2.72      A   
ATOM    572 HH21 ARG A  53       1.361  -2.209   0.669  1.00  3.09      A   
ATOM    573 HH22 ARG A  53       0.098  -2.287   1.879  1.00  3.17      A   
ATOM    574  C   ARG A  53       5.630  -7.045   3.124  1.00  0.86      A   
ATOM    575  O   ARG A  53       6.831  -6.992   3.379  1.00  0.99      A   
ATOM    576  N   HIS A  54       4.799  -7.871   3.743  1.00  0.82      A   
ATOM    577  HN  HIS A  54       3.851  -7.882   3.483  1.00  0.78      A   
ATOM    578  CA  HIS A  54       5.255  -8.756   4.807  1.00  0.92      A   
ATOM    579  CB  HIS A  54       4.110  -9.074   5.765  1.00  1.04      A   
ATOM    580  CG  HIS A  54       4.486  -8.950   7.208  1.00  1.53      A   
ATOM    581  ND1 HIS A  54       4.181  -7.845   7.974  1.00  1.96      A   
ATOM    582  HD1 HIS A  54       3.704  -7.043   7.665  1.00  2.11      A   
ATOM    583  CD2 HIS A  54       5.147  -9.800   8.029  1.00  2.10      A   
ATOM    584  CE1 HIS A  54       4.638  -8.022   9.199  1.00  2.50      A   
ATOM    585  NE2 HIS A  54       5.228  -9.199   9.261  1.00  2.58      A   
ATOM    586  HE2 HIS A  54       5.491  -9.650  10.096  1.00  3.08      A   
ATOM    587  C   HIS A  54       5.871 -10.042   4.260  1.00  0.90      A   
ATOM    588  O   HIS A  54       6.444 -10.836   5.007  1.00  1.01      A   
ATOM    589  N   LYS A  55       5.746 -10.250   2.961  1.00  0.82      A   
ATOM    590  HN  LYS A  55       5.260  -9.593   2.414  1.00  0.79      A   
ATOM    591  CA  LYS A  55       6.303 -11.434   2.328  1.00  0.86      A   
ATOM    592  CB  LYS A  55       5.495 -11.798   1.082  1.00  0.85      A   
ATOM    593  CG  LYS A  55       5.850 -13.146   0.474  1.00  1.01      A   
ATOM    594  CD  LYS A  55       5.550 -13.178  -1.016  1.00  1.14      A   
ATOM    595  CE  LYS A  55       6.523 -12.305  -1.792  1.00  1.31      A   
ATOM    596  NZ  LYS A  55       6.348 -12.430  -3.261  1.00  1.41      A   
ATOM    597  HZ1 LYS A  55       5.445 -12.007  -3.555  1.00  1.57      A   
ATOM    598  HZ2 LYS A  55       6.354 -13.432  -3.540  1.00  1.68      A   
ATOM    599  HZ3 LYS A  55       7.128 -11.942  -3.756  1.00  1.68      A   
ATOM    600  C   LYS A  55       7.757 -11.184   1.950  1.00  0.87      A   
ATOM    601  O   LYS A  55       8.630 -12.016   2.200  1.00  0.95      A   
ATOM    602  N   ARG A  56       8.012 -10.008   1.383  1.00  0.83      A   
ATOM    603  HN  ARG A  56       7.271  -9.374   1.253  1.00  0.79      A   
ATOM    604  CA  ARG A  56       9.353  -9.627   0.948  1.00  0.87      A   
ATOM    605  CB  ARG A  56       9.327  -8.295   0.197  1.00  0.89      A   
ATOM    606  CG  ARG A  56       8.660  -8.370  -1.166  1.00  0.89      A   
ATOM    607  CD  ARG A  56       8.976  -7.141  -2.003  1.00  0.96      A   
ATOM    608  NE  ARG A  56       8.309  -7.175  -3.305  1.00  1.07      A   
ATOM    609  HE  ARG A  56       8.471  -7.973  -3.875  1.00  1.73      A   
ATOM    610  CZ  ARG A  56       7.504  -6.217  -3.752  1.00  1.05      A   
ATOM    611  NH1 ARG A  56       7.285  -5.136  -3.014  1.00  1.67      A   
ATOM    612 HH11 ARG A  56       7.731  -5.036  -2.121  1.00  2.03      A   
ATOM    613 HH12 ARG A  56       6.660  -4.420  -3.339  1.00  2.13      A   
ATOM    614  NH2 ARG A  56       6.922  -6.340  -4.939  1.00  1.39      A   
ATOM    615 HH21 ARG A  56       7.092  -7.153  -5.498  1.00  1.97      A   
ATOM    616 HH22 ARG A  56       6.309  -5.618  -5.282  1.00  1.48      A   
ATOM    617  C   ARG A  56      10.355  -9.572   2.100  1.00  0.91      A   
ATOM    618  O   ARG A  56      11.559  -9.676   1.885  1.00  0.97      A   
ATOM    619  N   THR A  57       9.862  -9.418   3.317  1.00  0.92      A   
ATOM    620  HN  THR A  57       8.893  -9.335   3.438  1.00  0.90      A   
ATOM    621  CA  THR A  57      10.729  -9.356   4.485  1.00  1.00      A   
ATOM    622  CB  THR A  57      10.033  -8.617   5.640  1.00  1.06      A   
ATOM    623  OG1 THR A  57       8.628  -8.898   5.595  1.00  1.13      A   
ATOM    624  HG1 THR A  57       8.314  -9.096   6.484  1.00  1.59      A   
ATOM    625  CG2 THR A  57      10.246  -7.116   5.515  1.00  1.28      A   
ATOM    626  C   THR A  57      11.156 -10.754   4.937  1.00  1.06      A   
ATOM    627  O   THR A  57      12.199 -10.921   5.573  1.00  1.17      A   
ATOM    628  N   HIS A  58      10.357 -11.756   4.585  1.00  1.05      A   
ATOM    629  HN  HIS A  58       9.556 -11.562   4.053  1.00  1.02      A   
ATOM    630  CA  HIS A  58      10.650 -13.139   4.956  1.00  1.14      A   
ATOM    631  CB  HIS A  58       9.360 -13.938   5.175  1.00  1.18      A   
ATOM    632  CG  HIS A  58       8.777 -13.799   6.551  1.00  1.45      A   
ATOM    633  ND1 HIS A  58       8.885 -14.774   7.521  1.00  1.85      A   
ATOM    634  HD1 HIS A  58       9.340 -15.640   7.419  1.00  2.07      A   
ATOM    635  CD2 HIS A  58       8.075 -12.789   7.120  1.00  1.87      A   
ATOM    636  CE1 HIS A  58       8.279 -14.367   8.622  1.00  2.25      A   
ATOM    637  NE2 HIS A  58       7.778 -13.164   8.407  1.00  2.26      A   
ATOM    638  HE2 HIS A  58       7.468 -12.555   9.114  1.00  2.69      A   
ATOM    639  C   HIS A  58      11.522 -13.823   3.909  1.00  1.17      A   
ATOM    640  O   HIS A  58      12.470 -14.537   4.243  1.00  1.34      A   
ATOM    641  N   THR A  59      11.205 -13.606   2.639  1.00  1.13      A   
ATOM    642  HN  THR A  59      10.435 -13.034   2.421  1.00  1.14      A   
ATOM    643  CA  THR A  59      11.968 -14.211   1.554  1.00  1.19      A   
ATOM    644  CB  THR A  59      11.080 -14.461   0.322  1.00  1.19      A   
ATOM    645  OG1 THR A  59      10.250 -13.316   0.094  1.00  1.41      A   
ATOM    646  HG1 THR A  59       9.918 -13.339  -0.813  1.00  1.77      A   
ATOM    647  CG2 THR A  59      10.198 -15.685   0.536  1.00  1.52      A   
ATOM    648  C   THR A  59      13.161 -13.342   1.158  1.00  1.18      A   
ATOM    649  O   THR A  59      14.159 -13.837   0.633  1.00  1.24      A   
ATOM    650  N   GLY A  60      13.054 -12.045   1.417  1.00  1.15      A   
ATOM    651  HN  GLY A  60      12.238 -11.704   1.840  1.00  1.15      A   
ATOM    652  CA  GLY A  60      14.126 -11.129   1.078  1.00  1.16      A   
ATOM    653  C   GLY A  60      14.022 -10.650  -0.355  1.00  1.12      A   
ATOM    654  O   GLY A  60      15.012 -10.213  -0.944  1.00  1.19      A   
ATOM    655  N   GLU A  61      12.816 -10.726  -0.908  1.00  1.08      A   
ATOM    656  HN  GLU A  61      12.073 -11.072  -0.373  1.00  1.09      A   
ATOM    657  CA  GLU A  61      12.562 -10.316  -2.284  1.00  1.07      A   
ATOM    658  CB  GLU A  61      11.125 -10.660  -2.687  1.00  1.11      A   
ATOM    659  CG  GLU A  61      10.777 -10.308  -4.128  1.00  1.20      A   
ATOM    660  CD  GLU A  61       9.283 -10.283  -4.379  1.00  1.21      A   
ATOM    661  OE1 GLU A  61       8.604 -11.273  -4.049  1.00  1.51      A   
ATOM    662  OE2 GLU A  61       8.780  -9.272  -4.916  1.00  1.39      A   
ATOM    663  C   GLU A  61      12.813  -8.827  -2.494  1.00  1.02      A   
ATOM    664  O   GLU A  61      12.209  -7.978  -1.834  1.00  1.04      A   
ATOM    665  N   LYS A  62      13.711  -8.521  -3.416  1.00  1.05      A   
ATOM    666  HN  LYS A  62      14.167  -9.249  -3.898  1.00  1.13      A   
ATOM    667  CA  LYS A  62      14.037  -7.142  -3.746  1.00  1.05      A   
ATOM    668  CB  LYS A  62      15.544  -6.884  -3.597  1.00  1.16      A   
ATOM    669  CG  LYS A  62      16.176  -7.408  -2.314  1.00  1.34      A   
ATOM    670  CD  LYS A  62      15.533  -6.807  -1.073  1.00  1.44      A   
ATOM    671  CE  LYS A  62      16.345  -7.113   0.179  1.00  1.64      A   
ATOM    672  NZ  LYS A  62      16.967  -8.467   0.140  1.00  1.74      A   
ATOM    673  HZ1 LYS A  62      16.319  -9.150  -0.305  1.00  2.10      A   
ATOM    674  HZ2 LYS A  62      17.181  -8.788   1.105  1.00  2.01      A   
ATOM    675  HZ3 LYS A  62      17.854  -8.438  -0.407  1.00  2.03      A   
ATOM    676  C   LYS A  62      13.609  -6.866  -5.183  1.00  1.06      A   
ATOM    677  O   LYS A  62      14.417  -6.952  -6.108  1.00  1.32      A   
ATOM    678  N   LYS A  63      12.328  -6.574  -5.372  1.00  1.04      A   
ATOM    679  HN  LYS A  63      11.730  -6.537  -4.597  1.00  1.22      A   
ATOM    680  CA  LYS A  63      11.790  -6.309  -6.707  1.00  1.06      A   
ATOM    681  CB  LYS A  63      10.270  -6.482  -6.728  1.00  1.12      A   
ATOM    682  CG  LYS A  63       9.783  -7.597  -7.640  1.00  1.37      A   
ATOM    683  CD  LYS A  63       8.263  -7.642  -7.693  1.00  1.44      A   
ATOM    684  CE  LYS A  63       7.762  -8.965  -8.252  1.00  1.71      A   
ATOM    685  NZ  LYS A  63       8.244 -10.124  -7.454  1.00  1.73      A   
ATOM    686  HZ1 LYS A  63       7.577 -10.918  -7.535  1.00  2.03      A   
ATOM    687  HZ2 LYS A  63       8.333  -9.860  -6.448  1.00  1.98      A   
ATOM    688  HZ3 LYS A  63       9.175 -10.433  -7.801  1.00  2.07      A   
ATOM    689  C   LYS A  63      12.163  -4.923  -7.217  1.00  1.05      A   
ATOM    690  O   LYS A  63      12.334  -4.718  -8.420  1.00  1.21      A   
ATOM    691  N   PHE A  64      12.289  -3.977  -6.308  1.00  1.03      A   
ATOM    692  HN  PHE A  64      12.177  -4.202  -5.362  1.00  1.13      A   
ATOM    693  CA  PHE A  64      12.632  -2.615  -6.680  1.00  1.05      A   
ATOM    694  CB  PHE A  64      11.942  -1.613  -5.752  1.00  1.09      A   
ATOM    695  CG  PHE A  64      10.452  -1.776  -5.684  1.00  1.14      A   
ATOM    696  CD1 PHE A  64       9.864  -2.422  -4.610  1.00  1.19      A   
ATOM    697  CD2 PHE A  64       9.639  -1.282  -6.690  1.00  1.30      A   
ATOM    698  CE1 PHE A  64       8.495  -2.576  -4.541  1.00  1.34      A   
ATOM    699  CE2 PHE A  64       8.268  -1.435  -6.628  1.00  1.43      A   
ATOM    700  CZ  PHE A  64       7.695  -2.082  -5.553  1.00  1.44      A   
ATOM    701  C   PHE A  64      14.138  -2.424  -6.625  1.00  1.04      A   
ATOM    702  O   PHE A  64      14.817  -3.051  -5.815  1.00  1.19      A   
ATOM    703  N   ALA A  65      14.658  -1.578  -7.495  1.00  1.05      A   
ATOM    704  HN  ALA A  65      14.069  -1.118  -8.134  1.00  1.17      A   
ATOM    705  CA  ALA A  65      16.084  -1.308  -7.530  1.00  1.07      A   
ATOM    706  CB  ALA A  65      16.808  -2.343  -8.377  1.00  1.12      A   
ATOM    707  C   ALA A  65      16.346   0.090  -8.062  1.00  1.11      A   
ATOM    708  O   ALA A  65      15.576   0.605  -8.877  1.00  1.17      A   
ATOM    709  N   CYS A  66      17.423   0.697  -7.595  1.00  1.10      A   
ATOM    710  HN  CYS A  66      17.990   0.223  -6.945  1.00  1.10      A   
ATOM    711  CA  CYS A  66      17.801   2.036  -8.018  1.00  1.16      A   
ATOM    712  CB  CYS A  66      18.884   2.590  -7.087  1.00  1.18      A   
ATOM    713  SG  CYS A  66      18.583   4.271  -6.490  1.00  1.68      A   
ATOM    714  HG  CYS A  66      19.207   5.103  -7.323  1.00  2.49      A   
ATOM    715  C   CYS A  66      18.285   2.016  -9.470  1.00  1.23      A   
ATOM    716  O   CYS A  66      18.857   1.025  -9.926  1.00  1.28      A   
ATOM    717  N   PRO A  67      18.024   3.094 -10.227  1.00  1.30      A   
ATOM    718  CA  PRO A  67      18.423   3.195 -11.637  1.00  1.41      A   
ATOM    719  CB  PRO A  67      17.669   4.437 -12.144  1.00  1.49      A   
ATOM    720  CG  PRO A  67      16.680   4.763 -11.075  1.00  1.50      A   
ATOM    721  CD  PRO A  67      17.289   4.286  -9.792  1.00  1.33      A   
ATOM    722  C   PRO A  67      19.929   3.383 -11.833  1.00  1.47      A   
ATOM    723  O   PRO A  67      20.558   2.660 -12.607  1.00  1.62      A   
ATOM    724  N   GLU A  68      20.506   4.353 -11.132  1.00  1.45      A   
ATOM    725  HN  GLU A  68      19.962   4.887 -10.514  1.00  1.43      A   
ATOM    726  CA  GLU A  68      21.932   4.639 -11.254  1.00  1.56      A   
ATOM    727  CB  GLU A  68      22.232   6.129 -11.034  1.00  1.72      A   
ATOM    728  CG  GLU A  68      22.060   6.627  -9.603  1.00  1.63      A   
ATOM    729  CD  GLU A  68      20.637   6.507  -9.100  1.00  1.72      A   
ATOM    730  OE1 GLU A  68      19.766   7.256  -9.582  1.00  2.25      A   
ATOM    731  OE2 GLU A  68      20.386   5.661  -8.220  1.00  1.66      A   
ATOM    732  C   GLU A  68      22.781   3.758 -10.339  1.00  1.50      A   
ATOM    733  O   GLU A  68      23.900   3.386 -10.689  1.00  1.66      A   
ATOM    734  N   CYS A  69      22.257   3.442  -9.168  1.00  1.39      A   
ATOM    735  HN  CYS A  69      21.366   3.782  -8.931  1.00  1.39      A   
ATOM    736  CA  CYS A  69      22.972   2.603  -8.221  1.00  1.41      A   
ATOM    737  CB  CYS A  69      22.868   3.186  -6.812  1.00  1.48      A   
ATOM    738  SG  CYS A  69      23.437   4.893  -6.672  1.00  1.69      A   
ATOM    739  HG  CYS A  69      23.865   5.280  -7.867  1.00  1.83      A   
ATOM    740  C   CYS A  69      22.408   1.191  -8.243  1.00  1.36      A   
ATOM    741  O   CYS A  69      21.197   1.007  -8.222  1.00  1.34      A   
ATOM    742  N   PRO A  70      23.277   0.169  -8.280  1.00  1.39      A   
ATOM    743  CA  PRO A  70      22.846  -1.236  -8.304  1.00  1.39      A   
ATOM    744  CB  PRO A  70      24.129  -1.984  -8.677  1.00  1.51      A   
ATOM    745  CG  PRO A  70      25.232  -1.116  -8.175  1.00  1.63      A   
ATOM    746  CD  PRO A  70      24.746   0.301  -8.306  1.00  1.49      A   
ATOM    747  C   PRO A  70      22.333  -1.706  -6.937  1.00  1.33      A   
ATOM    748  O   PRO A  70      22.638  -2.815  -6.494  1.00  1.47      A   
ATOM    749  N   LYS A  71      21.540  -0.865  -6.289  1.00  1.24      A   
ATOM    750  HN  LYS A  71      21.300  -0.015  -6.721  1.00  1.28      A   
ATOM    751  CA  LYS A  71      20.984  -1.171  -4.980  1.00  1.21      A   
ATOM    752  CB  LYS A  71      21.122   0.047  -4.059  1.00  1.23      A   
ATOM    753  CG  LYS A  71      20.355  -0.051  -2.746  1.00  1.42      A   
ATOM    754  CD  LYS A  71      20.974  -1.069  -1.804  1.00  1.56      A   
ATOM    755  CE  LYS A  71      20.162  -1.195  -0.525  1.00  1.95      A   
ATOM    756  NZ  LYS A  71      20.886  -1.969   0.518  1.00  2.14      A   
ATOM    757  HZ1 LYS A  71      20.922  -2.976   0.261  1.00  2.35      A   
ATOM    758  HZ2 LYS A  71      20.405  -1.874   1.435  1.00  2.53      A   
ATOM    759  HZ3 LYS A  71      21.859  -1.613   0.613  1.00  2.39      A   
ATOM    760  C   LYS A  71      19.518  -1.560  -5.116  1.00  1.13      A   
ATOM    761  O   LYS A  71      18.743  -0.860  -5.764  1.00  1.16      A   
ATOM    762  N   ARG A  72      19.143  -2.673  -4.509  1.00  1.08      A   
ATOM    763  HN  ARG A  72      19.805  -3.188  -3.998  1.00  1.12      A   
ATOM    764  CA  ARG A  72      17.771  -3.142  -4.569  1.00  1.02      A   
ATOM    765  CB  ARG A  72      17.721  -4.637  -4.883  1.00  1.09      A   
ATOM    766  CG  ARG A  72      18.107  -4.989  -6.311  1.00  1.22      A   
ATOM    767  CD  ARG A  72      17.762  -6.433  -6.633  1.00  1.33      A   
ATOM    768  NE  ARG A  72      18.189  -6.815  -7.978  1.00  1.53      A   
ATOM    769  HE  ARG A  72      17.834  -6.291  -8.731  1.00  1.77      A   
ATOM    770  CZ  ARG A  72      19.018  -7.823  -8.232  1.00  1.83      A   
ATOM    771  NH1 ARG A  72      19.520  -8.540  -7.232  1.00  2.12      A   
ATOM    772 HH11 ARG A  72      19.277  -8.325  -6.284  1.00  2.06      A   
ATOM    773 HH12 ARG A  72      20.147  -9.304  -7.423  1.00  2.58      A   
ATOM    774  NH2 ARG A  72      19.342  -8.114  -9.485  1.00  2.20      A   
ATOM    775 HH21 ARG A  72      18.962  -7.577 -10.246  1.00  2.32      A   
ATOM    776 HH22 ARG A  72      19.973  -8.870  -9.677  1.00  2.55      A   
ATOM    777  C   ARG A  72      17.030  -2.842  -3.270  1.00  0.97      A   
ATOM    778  O   ARG A  72      17.615  -2.876  -2.187  1.00  1.04      A   
ATOM    779  N   PHE A  73      15.747  -2.545  -3.392  1.00  0.92      A   
ATOM    780  HN  PHE A  73      15.342  -2.550  -4.289  1.00  0.96      A   
ATOM    781  CA  PHE A  73      14.907  -2.233  -2.247  1.00  0.89      A   
ATOM    782  CB  PHE A  73      14.456  -0.770  -2.292  1.00  0.91      A   
ATOM    783  CG  PHE A  73      15.451   0.203  -1.724  1.00  1.07      A   
ATOM    784  CD1 PHE A  73      15.403   0.559  -0.386  1.00  1.27      A   
ATOM    785  CD2 PHE A  73      16.429   0.766  -2.528  1.00  1.25      A   
ATOM    786  CE1 PHE A  73      16.313   1.456   0.140  1.00  1.54      A   
ATOM    787  CE2 PHE A  73      17.342   1.664  -2.009  1.00  1.51      A   
ATOM    788  CZ  PHE A  73      17.284   2.010  -0.672  1.00  1.62      A   
ATOM    789  C   PHE A  73      13.687  -3.146  -2.224  1.00  0.85      A   
ATOM    790  O   PHE A  73      13.187  -3.561  -3.269  1.00  0.89      A   
ATOM    791  N   MET A  74      13.206  -3.455  -1.031  1.00  0.84      A   
ATOM    792  HN  MET A  74      13.652  -3.105  -0.231  1.00  0.87      A   
ATOM    793  CA  MET A  74      12.042  -4.321  -0.879  1.00  0.84      A   
ATOM    794  CB  MET A  74      12.100  -5.058   0.465  1.00  0.94      A   
ATOM    795  CG  MET A  74      11.595  -4.242   1.646  1.00  1.08      A   
ATOM    796  SD  MET A  74      12.405  -4.672   3.196  1.00  1.84      A   
ATOM    797  CE  MET A  74      14.077  -4.120   2.861  1.00  2.31      A   
ATOM    798  C   MET A  74      10.743  -3.523  -0.982  1.00  0.78      A   
ATOM    799  O   MET A  74       9.655  -4.092  -1.080  1.00  0.82      A   
ATOM    800  N   ARG A  75      10.863  -2.201  -0.965  1.00  0.78      A   
ATOM    801  HN  ARG A  75      11.756  -1.800  -0.921  1.00  0.82      A   
ATOM    802  CA  ARG A  75       9.695  -1.335  -1.033  1.00  0.80      A   
ATOM    803  CB  ARG A  75       9.266  -0.909   0.367  1.00  0.88      A   
ATOM    804  CG  ARG A  75       8.248  -1.836   1.004  1.00  1.09      A   
ATOM    805  CD  ARG A  75       8.184  -1.631   2.505  1.00  1.22      A   
ATOM    806  NE  ARG A  75       7.804  -0.268   2.867  1.00  1.14      A   
ATOM    807  HE  ARG A  75       7.853   0.428   2.161  1.00  1.14      A   
ATOM    808  CZ  ARG A  75       7.409   0.083   4.087  1.00  1.34      A   
ATOM    809  NH1 ARG A  75       7.316  -0.838   5.041  1.00  1.56      A   
ATOM    810 HH11 ARG A  75       7.538  -1.796   4.844  1.00  1.54      A   
ATOM    811 HH12 ARG A  75       7.047  -0.579   5.969  1.00  1.86      A   
ATOM    812  NH2 ARG A  75       7.111   1.348   4.351  1.00  1.54      A   
ATOM    813 HH21 ARG A  75       7.190   2.053   3.625  1.00  1.49      A   
ATOM    814 HH22 ARG A  75       6.805   1.616   5.264  1.00  1.84      A   
ATOM    815  C   ARG A  75       9.935  -0.114  -1.911  1.00  0.79      A   
ATOM    816  O   ARG A  75      11.055   0.385  -2.008  1.00  0.82      A   
ATOM    817  N   SER A  76       8.862   0.364  -2.525  1.00  0.83      A   
ATOM    818  HN  SER A  76       7.998  -0.074  -2.379  1.00  0.87      A   
ATOM    819  CA  SER A  76       8.908   1.514  -3.415  1.00  0.87      A   
ATOM    820  CB  SER A  76       7.600   1.574  -4.199  1.00  0.99      A   
ATOM    821  OG  SER A  76       6.501   1.274  -3.344  1.00  1.11      A   
ATOM    822  HG  SER A  76       6.441   1.952  -2.663  1.00  1.65      A   
ATOM    823  C   SER A  76       9.104   2.816  -2.648  1.00  0.91      A   
ATOM    824  O   SER A  76       9.885   3.671  -3.053  1.00  0.98      A   
ATOM    825  N   ASP A  77       8.406   2.949  -1.520  1.00  0.96      A   
ATOM    826  HN  ASP A  77       7.844   2.207  -1.215  1.00  0.96      A   
ATOM    827  CA  ASP A  77       8.484   4.155  -0.702  1.00  1.08      A   
ATOM    828  CB  ASP A  77       7.489   4.086   0.463  1.00  1.21      A   
ATOM    829  CG  ASP A  77       7.780   2.941   1.415  1.00  1.17      A   
ATOM    830  OD1 ASP A  77       7.859   1.776   0.955  1.00  1.54      A   
ATOM    831  OD2 ASP A  77       7.938   3.192   2.622  1.00  1.47      A   
ATOM    832  C   ASP A  77       9.903   4.377  -0.188  1.00  1.04      A   
ATOM    833  O   ASP A  77      10.369   5.511  -0.092  1.00  1.20      A   
ATOM    834  N   HIS A  78      10.597   3.285   0.113  1.00  0.94      A   
ATOM    835  HN  HIS A  78      10.174   2.408   0.003  1.00  0.92      A   
ATOM    836  CA  HIS A  78      11.966   3.366   0.601  1.00  0.97      A   
ATOM    837  CB  HIS A  78      12.388   2.060   1.282  1.00  1.00      A   
ATOM    838  CG  HIS A  78      11.920   1.932   2.701  1.00  1.15      A   
ATOM    839  ND1 HIS A  78      12.777   1.950   3.781  1.00  1.59      A   
ATOM    840  HD1 HIS A  78      13.755   2.058   3.744  1.00  2.13      A   
ATOM    841  CD2 HIS A  78      10.676   1.771   3.217  1.00  1.62      A   
ATOM    842  CE1 HIS A  78      12.079   1.803   4.893  1.00  1.71      A   
ATOM    843  NE2 HIS A  78      10.805   1.693   4.580  1.00  1.67      A   
ATOM    844  HE2 HIS A  78      10.095   1.409   5.202  1.00  2.03      A   
ATOM    845  C   HIS A  78      12.923   3.710  -0.535  1.00  0.96      A   
ATOM    846  O   HIS A  78      14.003   4.253  -0.310  1.00  1.00      A   
ATOM    847  N   LEU A  79      12.507   3.401  -1.759  1.00  0.96      A   
ATOM    848  HN  LEU A  79      11.627   2.983  -1.874  1.00  0.98      A   
ATOM    849  CA  LEU A  79      13.313   3.685  -2.939  1.00  1.00      A   
ATOM    850  CB  LEU A  79      12.836   2.853  -4.135  1.00  1.03      A   
ATOM    851  CG  LEU A  79      13.602   3.043  -5.448  1.00  1.12      A   
ATOM    852  CD1 LEU A  79      15.029   2.533  -5.324  1.00  1.19      A   
ATOM    853  CD2 LEU A  79      12.882   2.350  -6.595  1.00  1.20      A   
ATOM    854  C   LEU A  79      13.251   5.171  -3.266  1.00  1.10      A   
ATOM    855  O   LEU A  79      14.284   5.809  -3.475  1.00  1.15      A   
ATOM    856  N   SER A  80      12.035   5.716  -3.294  1.00  1.17      A   
ATOM    857  HN  SER A  80      11.248   5.147  -3.135  1.00  1.16      A   
ATOM    858  CA  SER A  80      11.831   7.131  -3.579  1.00  1.30      A   
ATOM    859  CB  SER A  80      10.339   7.469  -3.523  1.00  1.42      A   
ATOM    860  OG  SER A  80       9.563   6.432  -4.095  1.00  1.38      A   
ATOM    861  HG  SER A  80       8.920   6.813  -4.709  1.00  1.49      A   
ATOM    862  C   SER A  80      12.602   7.997  -2.582  1.00  1.34      A   
ATOM    863  O   SER A  80      13.206   9.008  -2.956  1.00  1.47      A   
ATOM    864  N   LYS A  81      12.595   7.574  -1.319  1.00  1.28      A   
ATOM    865  HN  LYS A  81      12.095   6.759  -1.094  1.00  1.22      A   
ATOM    866  CA  LYS A  81      13.301   8.287  -0.261  1.00  1.35      A   
ATOM    867  CB  LYS A  81      13.049   7.613   1.091  1.00  1.39      A   
ATOM    868  CG  LYS A  81      11.753   8.034   1.769  1.00  1.71      A   
ATOM    869  CD  LYS A  81      11.238   6.958   2.718  1.00  1.84      A   
ATOM    870  CE  LYS A  81      12.262   6.595   3.787  1.00  2.08      A   
ATOM    871  NZ  LYS A  81      12.349   7.620   4.862  1.00  2.09      A   
ATOM    872  HZ1 LYS A  81      12.583   8.550   4.456  1.00  2.21      A   
ATOM    873  HZ2 LYS A  81      13.095   7.359   5.540  1.00  2.41      A   
ATOM    874  HZ3 LYS A  81      11.446   7.691   5.368  1.00  2.48      A   
ATOM    875  C   LYS A  81      14.798   8.332  -0.552  1.00  1.33      A   
ATOM    876  O   LYS A  81      15.472   9.322  -0.254  1.00  1.44      A   
ATOM    877  N   HIS A  82      15.304   7.257  -1.150  1.00  1.24      A   
ATOM    878  HN  HIS A  82      14.704   6.514  -1.374  1.00  1.20      A   
ATOM    879  CA  HIS A  82      16.716   7.155  -1.494  1.00  1.27      A   
ATOM    880  CB  HIS A  82      17.136   5.689  -1.654  1.00  1.21      A   
ATOM    881  CG  HIS A  82      18.612   5.503  -1.823  1.00  1.36      A   
ATOM    882  ND1 HIS A  82      19.528   5.853  -0.857  1.00  1.65      A   
ATOM    883  HD1 HIS A  82      19.314   6.230   0.029  1.00  1.88      A   
ATOM    884  CD2 HIS A  82      19.332   5.017  -2.863  1.00  1.53      A   
ATOM    885  CE1 HIS A  82      20.744   5.596  -1.294  1.00  1.81      A   
ATOM    886  NE2 HIS A  82      20.655   5.087  -2.508  1.00  1.74      A   
ATOM    887  HE2 HIS A  82      21.392   4.640  -2.982  1.00  1.97      A   
ATOM    888  C   HIS A  82      17.024   7.948  -2.765  1.00  1.32      A   
ATOM    889  O   HIS A  82      18.125   8.480  -2.925  1.00  1.42      A   
ATOM    890  N   ILE A  83      16.052   8.022  -3.668  1.00  1.31      A   
ATOM    891  HN  ILE A  83      15.200   7.560  -3.494  1.00  1.27      A   
ATOM    892  CA  ILE A  83      16.220   8.771  -4.907  1.00  1.41      A   
ATOM    893  CB  ILE A  83      15.044   8.541  -5.889  1.00  1.47      A   
ATOM    894  CG1 ILE A  83      14.991   7.068  -6.318  1.00  1.76      A   
ATOM    895  CG2 ILE A  83      15.170   9.444  -7.112  1.00  1.69      A   
ATOM    896  CD1 ILE A  83      13.774   6.706  -7.146  1.00  2.05      A   
ATOM    897  C   ILE A  83      16.356  10.256  -4.583  1.00  1.54      A   
ATOM    898  O   ILE A  83      17.149  10.971  -5.199  1.00  1.64      A   
ATOM    899  N   LYS A  84      15.610  10.701  -3.577  1.00  1.57      A   
ATOM    900  HN  LYS A  84      15.010  10.076  -3.112  1.00  1.50      A   
ATOM    901  CA  LYS A  84      15.651  12.093  -3.151  1.00  1.73      A   
ATOM    902  CB  LYS A  84      14.565  12.370  -2.113  1.00  1.82      A   
ATOM    903  CG  LYS A  84      13.165  12.466  -2.690  1.00  1.98      A   
ATOM    904  CD  LYS A  84      12.167  12.909  -1.635  1.00  2.15      A   
ATOM    905  CE  LYS A  84      10.814  13.222  -2.249  1.00  2.43      A   
ATOM    906  NZ  LYS A  84       9.866  13.763  -1.242  1.00  2.77      A   
ATOM    907  HZ1 LYS A  84       8.970  14.027  -1.700  1.00  3.06      A   
ATOM    908  HZ2 LYS A  84      10.268  14.606  -0.788  1.00  3.04      A   
ATOM    909  HZ3 LYS A  84       9.673  13.048  -0.512  1.00  3.04      A   
ATOM    910  C   LYS A  84      17.022  12.458  -2.590  1.00  1.78      A   
ATOM    911  O   LYS A  84      17.438  13.613  -2.650  1.00  1.93      A   
ATOM    912  N   THR A  85      17.733  11.465  -2.067  1.00  1.68      A   
ATOM    913  HN  THR A  85      17.363  10.556  -2.068  1.00  1.59      A   
ATOM    914  CA  THR A  85      19.056  11.691  -1.499  1.00  1.77      A   
ATOM    915  CB  THR A  85      19.472  10.531  -0.573  1.00  1.77      A   
ATOM    916  OG1 THR A  85      18.300   9.807  -0.166  1.00  1.73      A   
ATOM    917  HG1 THR A  85      17.605  10.429   0.072  1.00  1.85      A   
ATOM    918  CG2 THR A  85      20.181  11.065   0.662  1.00  2.00      A   
ATOM    919  C   THR A  85      20.105  11.865  -2.600  1.00  1.79      A   
ATOM    920  O   THR A  85      21.241  12.257  -2.339  1.00  1.91      A   
ATOM    921  N   HIS A  86      19.715  11.583  -3.837  1.00  1.74      A   
ATOM    922  HN  HIS A  86      18.791  11.290  -3.995  1.00  1.72      A   
ATOM    923  CA  HIS A  86      20.623  11.708  -4.969  1.00  1.80      A   
ATOM    924  CB  HIS A  86      20.193  10.796  -6.117  1.00  1.79      A   
ATOM    925  CG  HIS A  86      20.645   9.377  -5.975  1.00  1.76      A   
ATOM    926  ND1 HIS A  86      21.950   9.027  -5.724  1.00  2.03      A   
ATOM    927  HD1 HIS A  86      22.703   9.652  -5.612  1.00  2.42      A   
ATOM    928  CD2 HIS A  86      19.958   8.215  -6.060  1.00  2.16      A   
ATOM    929  CE1 HIS A  86      22.047   7.715  -5.664  1.00  2.23      A   
ATOM    930  NE2 HIS A  86      20.852   7.188  -5.866  1.00  2.34      A   
ATOM    931  HE2 HIS A  86      20.710   6.267  -6.185  1.00  2.78      A   
ATOM    932  C   HIS A  86      20.700  13.146  -5.457  1.00  1.90      A   
ATOM    933  O   HIS A  86      21.695  13.558  -6.051  1.00  2.07      A   
ATOM    934  N   GLN A  87      19.649  13.909  -5.200  1.00  1.90      A   
ATOM    935  HN  GLN A  87      18.893  13.538  -4.700  1.00  1.87      A   
ATOM    936  CB  GLN A  87      18.747  15.445  -6.893  1.00  2.06      A   
ATOM    937  CG  GLN A  87      17.457  14.637  -6.884  1.00  2.01      A   
ATOM    938  CD  GLN A  87      16.854  14.488  -8.268  1.00  2.11      A   
ATOM    939  OE1 GLN A  87      17.009  15.359  -9.125  1.00  2.44      A   
ATOM    940  NE2 GLN A  87      16.168  13.379  -8.496  1.00  2.19      A   
ATOM    941 HE21 GLN A  87      16.087  12.727  -7.771  1.00  2.29      A   
ATOM    942 HE22 GLN A  87      15.772  13.251  -9.388  1.00  2.37      A   
ATOM    943  CA  GLN A  87      19.600  15.296  -5.628  1.00  2.05      A   
ATOM    944  C   GLN A  87      19.095  16.199  -4.510  1.00  2.26      A   
ATOM    945  O   GLN A  87      19.936  16.816  -3.827  1.00  2.51      A   
ATOM    946  OXT GLN A  87      17.869  16.278  -4.309  1.00  2.66      A   
ATOM    947  H5T  DA B   1      15.052  14.845   9.967  1.00  3.76      B   
ATOM    948  O5'  DA B   1      15.217  15.370  10.756  1.00  3.76      B   
ATOM    949  H5'  DA B   1      15.653  14.884  12.717  1.00  3.97      B   
ATOM    950 H5''  DA B   1      16.936  14.533  11.543  1.00  4.01      B   
ATOM    951  H4'  DA B   1      16.180  12.447  11.909  1.00  3.85      B   
ATOM    952  H1'  DA B   1      13.301  11.219  11.686  1.00  3.42      B   
ATOM    953  N9   DA B   1      11.864  12.673  12.134  1.00  3.37      B   
ATOM    954  C4   DA B   1      11.047  11.889  12.913  1.00  3.27      B   
ATOM    955  N3   DA B   1      11.278  10.632  13.329  1.00  3.21      B   
ATOM    956  C2   DA B   1      10.266  10.190  14.073  1.00  3.15      B   
ATOM    957  H2   DA B   1      10.376   9.175  14.456  1.00  3.14      B   
ATOM    958  N1   DA B   1       9.133  10.816  14.422  1.00  3.15      B   
ATOM    959  C6   DA B   1       8.934  12.079  13.987  1.00  3.22      B   
ATOM    960  N6   DA B   1       7.809  12.704  14.340  1.00  3.27      B   
ATOM    961  H61  DA B   1       7.643  13.649  14.028  1.00  3.36      B   
ATOM    962  H62  DA B   1       7.124  12.240  14.920  1.00  3.25      B   
ATOM    963  C5   DA B   1       9.934  12.661  13.189  1.00  3.28      B   
ATOM    964  N7   DA B   1      10.041  13.909  12.588  1.00  3.40      B   
ATOM    965  C8   DA B   1      11.201  13.863  11.977  1.00  3.43      B   
ATOM    966  H8   DA B   1      11.597  14.688  11.401  1.00  3.54      B   
ATOM    967  H2'  DA B   1      13.161  13.812  10.036  1.00  3.36      B   
ATOM    968  C2'  DA B   1      13.463  12.777  10.194  1.00  3.36      B   
ATOM    969  C5'  DA B   1      15.860  14.519  11.710  1.00  3.88      B   
ATOM    970  C4'  DA B   1      15.363  13.097  11.591  1.00  3.74      B   
ATOM    971  O4'  DA B   1      14.167  12.929  12.394  1.00  3.66      B   
ATOM    972  C1'  DA B   1      13.175  12.300  11.599  1.00  3.43      B   
ATOM    973  C3'  DA B   1      14.973  12.638  10.186  1.00  3.54      B   
ATOM    974 H2''  DA B   1      13.005  12.181   9.406  1.00  3.21      B   
ATOM    975  H3'  DA B   1      15.442  13.254   9.419  1.00  3.57      B   
ATOM    976  O3'  DA B   1      15.350  11.271   9.998  1.00  3.54      B   
ATOM    977  P    DG B   2      15.844  10.779   8.558  1.00  3.49      B   
ATOM    978  O1P  DG B   2      17.280  11.107   8.404  1.00  3.74      B   
ATOM    979  O2P  DG B   2      14.869  11.273   7.555  1.00  3.26      B   
ATOM    980  O5'  DG B   2      15.711   9.193   8.623  1.00  3.45      B   
ATOM    981  H5'  DG B   2      15.683   9.203  10.691  1.00  3.58      B   
ATOM    982 H5''  DG B   2      16.750   7.994   9.949  1.00  3.71      B   
ATOM    983  H4'  DG B   2      15.069   6.632  10.553  1.00  3.43      B   
ATOM    984  H1'  DG B   2      11.925   6.868  10.065  1.00  2.94      B   
ATOM    985  N9   DG B   2      11.424   8.889   9.879  1.00  2.90      B   
ATOM    986  C4   DG B   2      10.224   8.844  10.549  1.00  2.82      B   
ATOM    987  N3   DG B   2       9.715   7.773  11.196  1.00  2.80      B   
ATOM    988  C2   DG B   2       8.538   8.039  11.740  1.00  2.76      B   
ATOM    989  N2   DG B   2       7.886   7.082  12.419  1.00  2.78      B   
ATOM    990  H21  DG B   2       8.291   6.161  12.516  1.00  2.81      B   
ATOM    991  H22  DG B   2       6.985   7.275  12.837  1.00  2.78      B   
ATOM    992  N1   DG B   2       7.911   9.258  11.657  1.00  2.75      B   
ATOM    993  H1   DG B   2       7.011   9.355  12.109  1.00  2.75      B   
ATOM    994  C6   DG B   2       8.418  10.374  10.997  1.00  2.77      B   
ATOM    995  O6   DG B   2       7.771  11.428  10.983  1.00  2.80      B   
ATOM    996  C5   DG B   2       9.679  10.103  10.409  1.00  2.81      B   
ATOM    997  N7   DG B   2      10.520  10.924   9.669  1.00  2.88      B   
ATOM    998  C8   DG B   2      11.539  10.162   9.379  1.00  2.93      B   
ATOM    999  H8   DG B   2      12.386  10.497   8.799  1.00  3.02      B   
ATOM   1000  H2'  DG B   2      13.190   8.620   7.880  1.00  3.04      B   
ATOM   1001  C2'  DG B   2      12.956   7.657   8.331  1.00  3.00      B   
ATOM   1002  C5'  DG B   2      15.785   8.495   9.869  1.00  3.53      B   
ATOM   1003  C4'  DG B   2      14.684   7.465   9.961  1.00  3.34      B   
ATOM   1004  O4'  DG B   2      13.505   8.076  10.548  1.00  3.20      B   
ATOM   1005  C1'  DG B   2      12.382   7.799   9.724  1.00  2.99      B   
ATOM   1006  C3'  DG B   2      14.215   6.868   8.631  1.00  3.21      B   
ATOM   1007 H2''  DG B   2      12.310   7.122   7.639  1.00  2.87      B   
ATOM   1008  H3'  DG B   2      14.970   6.993   7.855  1.00  3.30      B   
ATOM   1009  O3'  DG B   2      13.919   5.474   8.785  1.00  3.18      B   
ATOM   1010  P    DG B   3      14.004   4.492   7.513  1.00  3.19      B   
ATOM   1011  O1P  DG B   3      15.410   4.075   7.298  1.00  3.46      B   
ATOM   1012  O2P  DG B   3      13.251   5.121   6.397  1.00  3.04      B   
ATOM   1013  O5'  DG B   3      13.195   3.197   7.972  1.00  3.08      B   
ATOM   1014  H5'  DG B   3      13.050   3.902   9.915  1.00  3.13      B   
ATOM   1015 H5''  DG B   3      13.376   2.162   9.757  1.00  3.26      B   
ATOM   1016  H4'  DG B   3      11.185   2.084  10.313  1.00  2.95      B   
ATOM   1017  H1'  DG B   3       8.705   3.558   9.015  1.00  2.47      B   
ATOM   1018  N9   DG B   3       9.328   5.373   8.194  1.00  2.46      B   
ATOM   1019  C4   DG B   3       8.220   6.112   8.539  1.00  2.37      B   
ATOM   1020  N3   DG B   3       7.170   5.677   9.269  1.00  2.34      B   
ATOM   1021  C2   DG B   3       6.255   6.619   9.433  1.00  2.31      B   
ATOM   1022  N2   DG B   3       5.140   6.352  10.128  1.00  2.34      B   
ATOM   1023  H21  DG B   3       5.011   5.430  10.520  1.00  2.37      B   
ATOM   1024  H22  DG B   3       4.426   7.056  10.270  1.00  2.35      B   
ATOM   1025  N1   DG B   3       6.364   7.891   8.926  1.00  2.30      B   
ATOM   1026  H1   DG B   3       5.606   8.530   9.114  1.00  2.31      B   
ATOM   1027  C6   DG B   3       7.435   8.362   8.173  1.00  2.32      B   
ATOM   1028  O6   DG B   3       7.429   9.530   7.764  1.00  2.35      B   
ATOM   1029  C5   DG B   3       8.422   7.359   7.984  1.00  2.36      B   
ATOM   1030  N7   DG B   3       9.633   7.402   7.301  1.00  2.45      B   
ATOM   1031  C8   DG B   3      10.128   6.205   7.450  1.00  2.50      B   
ATOM   1032  H8   DG B   3      11.069   5.893   7.021  1.00  2.61      B   
ATOM   1033  H2'  DG B   3      10.864   3.608   6.828  1.00  2.65      B   
ATOM   1034  C2'  DG B   3      10.115   3.105   7.438  1.00  2.59      B   
ATOM   1035  C5'  DG B   3      12.821   3.003   9.341  1.00  3.10      B   
ATOM   1036  C4'  DG B   3      11.341   2.719   9.439  1.00  2.89      B   
ATOM   1037  O4'  DG B   3      10.634   3.980   9.522  1.00  2.74      B   
ATOM   1038  C1'  DG B   3       9.598   3.985   8.556  1.00  2.54      B   
ATOM   1039  C3'  DG B   3      10.731   1.978   8.245  1.00  2.78      B   
ATOM   1040 H2''  DG B   3       9.347   2.735   6.763  1.00  2.47      B   
ATOM   1041  H3'  DG B   3      11.494   1.441   7.683  1.00  2.90      B   
ATOM   1042  O3'  DG B   3       9.722   1.055   8.683  1.00  2.72      B   
ATOM   1043  P    DG B   4       9.476  -0.308   7.858  1.00  2.76      B   
ATOM   1044  O1P  DG B   4      10.354  -1.371   8.406  1.00  3.02      B   
ATOM   1045  O2P  DG B   4       9.551   0.031   6.417  1.00  2.66      B   
ATOM   1046  O5'  DG B   4       7.969  -0.713   8.194  1.00  2.64      B   
ATOM   1047  H5'  DG B   4       8.043   0.147  10.073  1.00  2.62      B   
ATOM   1048 H5''  DG B   4       7.495  -1.542  10.029  1.00  2.76      B   
ATOM   1049  H4'  DG B   4       5.550  -0.408  10.420  1.00  2.49      B   
ATOM   1050  H1'  DG B   4       4.167   1.909   8.600  1.00  2.09      B   
ATOM   1051  N9   DG B   4       5.724   2.829   7.541  1.00  2.05      B   
ATOM   1052  C4   DG B   4       5.139   4.053   7.323  1.00  1.97      B   
ATOM   1053  N3   DG B   4       3.897   4.422   7.701  1.00  1.96      B   
ATOM   1054  C2   DG B   4       3.624   5.669   7.344  1.00  1.93      B   
ATOM   1055  N2   DG B   4       2.427   6.198   7.639  1.00  1.98      B   
ATOM   1056  H21  DG B   4       1.740   5.643   8.131  1.00  2.04      B   
ATOM   1057  H22  DG B   4       2.211   7.155   7.394  1.00  2.00      B   
ATOM   1058  N1   DG B   4       4.502   6.485   6.671  1.00  1.91      B   
ATOM   1059  H1   DG B   4       4.200   7.422   6.443  1.00  1.92      B   
ATOM   1060  C6   DG B   4       5.784   6.121   6.274  1.00  1.94      B   
ATOM   1061  O6   DG B   4       6.501   6.931   5.670  1.00  1.98      B   
ATOM   1062  C5   DG B   4       6.088   4.794   6.648  1.00  1.97      B   
ATOM   1063  N7   DG B   4       7.242   4.051   6.450  1.00  2.07      B   
ATOM   1064  C8   DG B   4       6.978   2.899   6.994  1.00  2.11      B   
ATOM   1065  H8   DG B   4       7.675   2.074   7.007  1.00  2.23      B   
ATOM   1066  H2'  DG B   4       6.022   0.367   6.699  1.00  2.28      B   
ATOM   1067  C2'  DG B   4       5.138   0.436   7.329  1.00  2.21      B   
ATOM   1068  C5'  DG B   4       7.447  -0.579   9.518  1.00  2.62      B   
ATOM   1069  C4'  DG B   4       6.011  -0.112   9.477  1.00  2.43      B   
ATOM   1070  O4'  DG B   4       6.014   1.324   9.288  1.00  2.28      B   
ATOM   1071  C1'  DG B   4       5.155   1.665   8.208  1.00  2.13      B   
ATOM   1072  C3'  DG B   4       5.107  -0.666   8.368  1.00  2.38      B   
ATOM   1073 H2''  DG B   4       4.267   0.390   6.677  1.00  2.14      B   
ATOM   1074  H3'  DG B   4       5.495  -1.605   7.978  1.00  2.51      B   
ATOM   1075  O3'  DG B   4       3.771  -0.865   8.851  1.00  2.36      B   
ATOM   1076  P    DG B   5       2.823  -1.969   8.151  1.00  2.45      B   
ATOM   1077  O1P  DG B   5       2.972  -3.262   8.867  1.00  2.68      B   
ATOM   1078  O2P  DG B   5       3.036  -1.921   6.682  1.00  2.39      B   
ATOM   1079  O5'  DG B   5       1.343  -1.454   8.439  1.00  2.39      B   
ATOM   1080  H5'  DG B   5       2.048   0.231   9.415  1.00  2.28      B   
ATOM   1081 H5''  DG B   5       0.625  -0.539  10.149  1.00  2.47      B   
ATOM   1082  H4'  DG B   5      -0.387   1.227   9.181  1.00  2.28      B   
ATOM   1083  H1'  DG B   5      -0.231   2.307   6.212  1.00  1.91      B   
ATOM   1084  N9   DG B   5       1.621   1.816   5.387  1.00  1.78      B   
ATOM   1085  C4   DG B   5       1.862   3.020   4.769  1.00  1.65      B   
ATOM   1086  N3   DG B   5       1.109   4.135   4.884  1.00  1.64      B   
ATOM   1087  C2   DG B   5       1.596   5.137   4.174  1.00  1.56      B   
ATOM   1088  N2   DG B   5       0.964   6.319   4.175  1.00  1.62      B   
ATOM   1089  H21  DG B   5       0.120   6.431   4.720  1.00  1.73      B   
ATOM   1090  H22  DG B   5       1.316   7.097   3.634  1.00  1.61      B   
ATOM   1091  N1   DG B   5       2.734   5.055   3.408  1.00  1.50      B   
ATOM   1092  H1   DG B   5       3.022   5.886   2.909  1.00  1.48      B   
ATOM   1093  C6   DG B   5       3.525   3.918   3.272  1.00  1.52      B   
ATOM   1094  O6   DG B   5       4.532   3.952   2.551  1.00  1.54      B   
ATOM   1095  C5   DG B   5       3.012   2.831   4.030  1.00  1.61      B   
ATOM   1096  N7   DG B   5       3.480   1.531   4.174  1.00  1.73      B   
ATOM   1097  C8   DG B   5       2.624   0.969   4.983  1.00  1.82      B   
ATOM   1098  H8   DG B   5       2.695  -0.060   5.302  1.00  1.95      B   
ATOM   1099  H2'  DG B   5       0.634  -0.635   6.001  1.00  2.09      B   
ATOM   1100  C2'  DG B   5      -0.111   0.150   6.141  1.00  2.06      B   
ATOM   1101  C5'  DG B   5       1.102  -0.272   9.206  1.00  2.33      B   
ATOM   1102  C4'  DG B   5       0.201   0.673   8.446  1.00  2.20      B   
ATOM   1103  O4'  DG B   5       1.025   1.534   7.619  1.00  2.02      B   
ATOM   1104  C1'  DG B   5       0.519   1.517   6.297  1.00  1.92      B   
ATOM   1105  C3'  DG B   5      -0.800   0.022   7.486  1.00  2.23      B   
ATOM   1106 H2''  DG B   5      -0.823   0.077   5.320  1.00  2.05      B   
ATOM   1107  H3'  DG B   5      -0.992  -1.016   7.753  1.00  2.37      B   
ATOM   1108  O3'  DG B   5      -2.034   0.751   7.474  1.00  2.27      B   
ATOM   1109  P    DC B   6      -3.401   0.000   7.087  1.00  2.44      B   
ATOM   1110  O1P  DC B   6      -4.116  -0.392   8.327  1.00  2.69      B   
ATOM   1111  O2P  DC B   6      -3.093  -1.029   6.063  1.00  2.40      B   
ATOM   1112  O5'  DC B   6      -4.273   1.140   6.395  1.00  2.44      B   
ATOM   1113  H5'  DC B   6      -3.102   2.665   7.157  1.00  2.29      B   
ATOM   1114 H5''  DC B   6      -4.833   2.769   7.539  1.00  2.56      B   
ATOM   1115  H4'  DC B   6      -4.716   4.354   5.942  1.00  2.39      B   
ATOM   1116  H1'  DC B   6      -3.513   4.229   2.989  1.00  1.99      B   
ATOM   1117  N1   DC B   6      -1.993   2.773   2.939  1.00  1.80      B   
ATOM   1118  C6   DC B   6      -1.608   1.485   3.188  1.00  1.87      B   
ATOM   1119  H6   DC B   6      -2.234   0.847   3.812  1.00  2.04      B   
ATOM   1120  C2   DC B   6      -1.191   3.611   2.148  1.00  1.65      B   
ATOM   1121  O2   DC B   6      -1.560   4.776   1.936  1.00  1.67      B   
ATOM   1122  N3   DC B   6      -0.037   3.125   1.633  1.00  1.57      B   
ATOM   1123  C4   DC B   6       0.325   1.862   1.881  1.00  1.65      B   
ATOM   1124  N4   DC B   6       1.474   1.428   1.348  1.00  1.68      B   
ATOM   1125  H41  DC B   6       1.793   0.482   1.503  1.00  1.81      B   
ATOM   1126  H42  DC B   6       2.033   2.054   0.786  1.00  1.63      B   
ATOM   1127  C5   DC B   6      -0.472   0.990   2.682  1.00  1.81      B   
ATOM   1128  H5   DC B   6      -0.174  -0.041   2.874  1.00  1.93      B   
ATOM   1129  H2'  DC B   6      -4.091   1.305   3.732  1.00  2.19      B   
ATOM   1130  C2'  DC B   6      -4.404   2.311   3.462  1.00  2.16      B   
ATOM   1131  C5'  DC B   6      -4.109   2.510   6.768  1.00  2.39      B   
ATOM   1132  C4'  DC B   6      -4.319   3.408   5.571  1.00  2.29      B   
ATOM   1133  O4'  DC B   6      -3.056   3.564   4.871  1.00  2.05      B   
ATOM   1134  C1'  DC B   6      -3.255   3.295   3.492  1.00  1.98      B   
ATOM   1135  C3'  DC B   6      -5.309   2.904   4.521  1.00  2.36      B   
ATOM   1136 H2''  DC B   6      -4.907   2.248   2.500  1.00  2.19      B   
ATOM   1137  H3'  DC B   6      -5.983   2.158   4.944  1.00  2.52      B   
ATOM   1138  O3'  DC B   6      -6.080   3.986   3.984  1.00  2.46      B   
ATOM   1139  P    DG B   7      -7.572   3.706   3.442  1.00  2.70      B   
ATOM   1140  O1P  DG B   7      -8.540   3.948   4.538  1.00  2.94      B   
ATOM   1141  O2P  DG B   7      -7.566   2.388   2.756  1.00  2.70      B   
ATOM   1142  O5'  DG B   7      -7.808   4.833   2.341  1.00  2.74      B   
ATOM   1143  H5'  DG B   7      -6.183   5.942   2.984  1.00  2.47      B   
ATOM   1144 H5''  DG B   7      -7.699   6.848   2.794  1.00  2.84      B   
ATOM   1145  H4'  DG B   7      -6.678   7.544   0.918  1.00  2.63      B   
ATOM   1146  H1'  DG B   7      -5.183   5.926  -1.347  1.00  2.25      B   
ATOM   1147  N9   DG B   7      -4.410   4.152  -0.557  1.00  2.02      B   
ATOM   1148  C4   DG B   7      -3.199   4.163  -1.217  1.00  1.78      B   
ATOM   1149  N3   DG B   7      -2.717   5.167  -1.982  1.00  1.69      B   
ATOM   1150  C2   DG B   7      -1.527   4.877  -2.487  1.00  1.54      B   
ATOM   1151  N2   DG B   7      -0.903   5.764  -3.279  1.00  1.51      B   
ATOM   1152  H21  DG B   7      -1.346   6.648  -3.486  1.00  1.60      B   
ATOM   1153  H22  DG B   7       0.006   5.562  -3.674  1.00  1.48      B   
ATOM   1154  N1   DG B   7      -0.862   3.700  -2.256  1.00  1.50      B   
ATOM   1155  H1   DG B   7       0.044   3.586  -2.691  1.00  1.47      B   
ATOM   1156  C6   DG B   7      -1.336   2.653  -1.472  1.00  1.60      B   
ATOM   1157  O6   DG B   7      -0.652   1.631  -1.327  1.00  1.65      B   
ATOM   1158  C5   DG B   7      -2.615   2.947  -0.926  1.00  1.74      B   
ATOM   1159  N7   DG B   7      -3.435   2.191  -0.099  1.00  1.93      B   
ATOM   1160  C8   DG B   7      -4.484   2.945   0.092  1.00  2.09      B   
ATOM   1161  H8   DG B   7      -5.326   2.649   0.699  1.00  2.30      B   
ATOM   1162  H2'  DG B   7      -7.039   3.864  -0.021  1.00  2.56      B   
ATOM   1163  C2'  DG B   7      -6.849   4.728  -0.658  1.00  2.53      B   
ATOM   1164  C5'  DG B   7      -7.076   6.061   2.370  1.00  2.64      B   
ATOM   1165  C4'  DG B   7      -6.663   6.455   0.970  1.00  2.55      B   
ATOM   1166  O4'  DG B   7      -5.358   5.889   0.685  1.00  2.24      B   
ATOM   1167  C1'  DG B   7      -5.418   5.210  -0.558  1.00  2.24      B   
ATOM   1168  C3'  DG B   7      -7.582   5.953  -0.148  1.00  2.73      B   
ATOM   1169 H2''  DG B   7      -7.168   4.466  -1.660  1.00  2.64      B   
ATOM   1170  H3'  DG B   7      -8.571   5.703   0.239  1.00  2.95      B   
ATOM   1171  O3'  DG B   7      -7.711   6.943  -1.179  1.00  2.83      B   
ATOM   1172  P    DG B   8      -9.012   6.943  -2.124  1.00  3.15      B   
ATOM   1173  O1P  DG B   8     -10.082   7.745  -1.476  1.00  3.44      B   
ATOM   1174  O2P  DG B   8      -9.295   5.541  -2.531  1.00  3.17      B   
ATOM   1175  O5'  DG B   8      -8.570   7.733  -3.433  1.00  3.14      B   
ATOM   1176  H5'  DG B   8      -6.788   8.331  -2.568  1.00  2.86      B   
ATOM   1177 H5''  DG B   8      -7.662   9.592  -3.462  1.00  3.15      B   
ATOM   1178  H4'  DG B   8      -6.116   9.162  -5.018  1.00  2.76      B   
ATOM   1179  H1'  DG B   8      -5.008   6.419  -6.170  1.00  2.32      B   
ATOM   1180  N9   DG B   8      -5.253   4.922  -4.732  1.00  2.28      B   
ATOM   1181  C4   DG B   8      -4.105   4.215  -5.001  1.00  2.05      B   
ATOM   1182  N3   DG B   8      -3.146   4.559  -5.887  1.00  1.93      B   
ATOM   1183  C2   DG B   8      -2.166   3.672  -5.924  1.00  1.80      B   
ATOM   1184  N2   DG B   8      -1.131   3.857  -6.756  1.00  1.76      B   
ATOM   1185  H21  DG B   8      -1.113   4.677  -7.348  1.00  1.81      B   
ATOM   1186  H22  DG B   8      -0.372   3.193  -6.798  1.00  1.74      B   
ATOM   1187  N1   DG B   8      -2.128   2.537  -5.150  1.00  1.80      B   
ATOM   1188  H1   DG B   8      -1.330   1.924  -5.256  1.00  1.76      B   
ATOM   1189  C6   DG B   8      -3.104   2.164  -4.231  1.00  1.92      B   
ATOM   1190  O6   DG B   8      -2.975   1.118  -3.584  1.00  1.95      B   
ATOM   1191  C5   DG B   8      -4.162   3.105  -4.183  1.00  2.06      B   
ATOM   1192  N7   DG B   8      -5.316   3.118  -3.415  1.00  2.28      B   
ATOM   1193  C8   DG B   8      -5.928   4.210  -3.776  1.00  2.41      B   
ATOM   1194  H8   DG B   8      -6.876   4.522  -3.368  1.00  2.63      B   
ATOM   1195  H2'  DG B   8      -7.793   5.734  -5.056  1.00  2.84      B   
ATOM   1196  C2'  DG B   8      -7.129   6.192  -5.791  1.00  2.72      B   
ATOM   1197  C5'  DG B   8      -7.388   8.538  -3.455  1.00  2.98      B   
ATOM   1198  C4'  DG B   8      -6.572   8.227  -4.689  1.00  2.76      B   
ATOM   1199  O4'  DG B   8      -5.596   7.200  -4.373  1.00  2.48      B   
ATOM   1200  C1'  DG B   8      -5.682   6.173  -5.347  1.00  2.42      B   
ATOM   1201  C3'  DG B   8      -7.365   7.685  -5.882  1.00  2.87      B   
ATOM   1202 H2''  DG B   8      -7.315   5.704  -6.745  1.00  2.75      B   
ATOM   1203  H3'  DG B   8      -8.421   7.937  -5.800  1.00  3.12      B   
ATOM   1204  O3'  DG B   8      -6.851   8.194  -7.117  1.00  2.82      B   
ATOM   1205  P    DG B   9      -7.801   8.236  -8.417  1.00  3.05      B   
ATOM   1206  O1P  DG B   9      -8.472   9.560  -8.496  1.00  3.31      B   
ATOM   1207  O2P  DG B   9      -8.626   6.999  -8.411  1.00  3.14      B   
ATOM   1208  O5'  DG B   9      -6.777   8.139  -9.633  1.00  2.90      B   
ATOM   1209  H5'  DG B   9      -5.151   8.411  -8.388  1.00  2.59      B   
ATOM   1210 H5''  DG B   9      -5.176   9.426  -9.843  1.00  2.76      B   
ATOM   1211  H4'  DG B   9      -3.624   7.924 -10.481  1.00  2.44      B   
ATOM   1212  H1'  DG B   9      -3.708   4.758 -10.530  1.00  2.33      B   
ATOM   1213  N9   DG B   9      -4.981   4.073  -9.018  1.00  2.42      B   
ATOM   1214  C4   DG B   9      -4.272   2.938  -8.682  1.00  2.30      B   
ATOM   1215  N3   DG B   9      -3.096   2.545  -9.216  1.00  2.18      B   
ATOM   1216  C2   DG B   9      -2.665   1.411  -8.683  1.00  2.16      B   
ATOM   1217  N2   DG B   9      -1.513   0.868  -9.108  1.00  2.12      B   
ATOM   1218  H21  DG B   9      -0.985   1.334  -9.835  1.00  2.11      B   
ATOM   1219  H22  DG B   9      -1.165   0.001  -8.721  1.00  2.16      B   
ATOM   1220  N1   DG B   9      -3.330   0.722  -7.698  1.00  2.25      B   
ATOM   1221  H1   DG B   9      -2.908  -0.129  -7.358  1.00  2.27      B   
ATOM   1222  C6   DG B   9      -4.539   1.107  -7.131  1.00  2.39      B   
ATOM   1223  O6   DG B   9      -5.056   0.409  -6.246  1.00  2.52      B   
ATOM   1224  C5   DG B   9      -5.019   2.321  -7.699  1.00  2.42      B   
ATOM   1225  N7   DG B   9      -6.172   3.043  -7.429  1.00  2.60      B   
ATOM   1226  C8   DG B   9      -6.109   4.067  -8.236  1.00  2.60      B   
ATOM   1227  H8   DG B   9      -6.869   4.829  -8.292  1.00  2.76      B   
ATOM   1228  H2'  DG B   9      -6.663   5.610 -10.475  1.00  2.80      B   
ATOM   1229  C2'  DG B   9      -5.697   5.493 -10.968  1.00  2.66      B   
ATOM   1230  C5'  DG B   9      -5.393   8.434  -9.450  1.00  2.68      B   
ATOM   1231  C4'  DG B   9      -4.540   7.416 -10.173  1.00  2.51      B   
ATOM   1232  O4'  DG B   9      -4.290   6.283  -9.302  1.00  2.36      B   
ATOM   1233  C1'  DG B   9      -4.604   5.088 -10.000  1.00  2.42      B   
ATOM   1234  C3'  DG B   9      -5.158   6.829 -11.443  1.00  2.65      B   
ATOM   1235 H2''  DG B   9      -5.839   4.805 -11.799  1.00  2.74      B   
ATOM   1236  H3'  DG B   9      -5.947   7.472 -11.832  1.00  2.84      B   
ATOM   1237  O3'  DG B   9      -4.153   6.652 -12.446  1.00  2.59      B   
ATOM   1238  P    DG B  10      -4.558   6.712 -14.000  1.00  2.79      B   
ATOM   1239  O1P  DG B  10      -4.411   8.106 -14.487  1.00  2.89      B   
ATOM   1240  O2P  DG B  10      -5.861   6.015 -14.159  1.00  2.95      B   
ATOM   1241  O5'  DG B  10      -3.442   5.838 -14.721  1.00  2.73      B   
ATOM   1242  H5'  DG B  10      -2.221   5.883 -13.052  1.00  2.46      B   
ATOM   1243 H5''  DG B  10      -1.427   6.276 -14.590  1.00  2.61      B   
ATOM   1244  H4'  DG B  10      -0.648   4.177 -14.296  1.00  2.50      B   
ATOM   1245  H1'  DG B  10      -2.211   1.472 -13.746  1.00  2.60      B   
ATOM   1246  N9   DG B  10      -3.990   1.896 -12.738  1.00  2.64      B   
ATOM   1247  C4   DG B  10      -4.008   0.785 -11.928  1.00  2.64      B   
ATOM   1248  N3   DG B  10      -3.042  -0.156 -11.850  1.00  2.59      B   
ATOM   1249  C2   DG B  10      -3.347  -1.105 -10.981  1.00  2.65      B   
ATOM   1250  N2   DG B  10      -2.494  -2.121 -10.780  1.00  2.67      B   
ATOM   1251  H21  DG B  10      -1.625  -2.153 -11.295  1.00  2.65      B   
ATOM   1252  H22  DG B  10      -2.714  -2.860 -10.125  1.00  2.73      B   
ATOM   1253  N1   DG B  10      -4.507  -1.130 -10.245  1.00  2.74      B   
ATOM   1254  H1   DG B  10      -4.638  -1.902  -9.607  1.00  2.81      B   
ATOM   1255  C6   DG B  10      -5.515  -0.171 -10.312  1.00  2.81      B   
ATOM   1256  O6   DG B  10      -6.525  -0.288  -9.607  1.00  2.96      B   
ATOM   1257  C5   DG B  10      -5.201   0.852 -11.241  1.00  2.75      B   
ATOM   1258  N7   DG B  10      -5.919   1.981 -11.608  1.00  2.83      B   
ATOM   1259  C8   DG B  10      -5.162   2.567 -12.496  1.00  2.76      B   
ATOM   1260  H8   DG B  10      -5.435   3.482 -12.997  1.00  2.82      B   
ATOM   1261  H2'  DG B  10      -4.317   3.340 -14.975  1.00  2.88      B   
ATOM   1262  C2'  DG B  10      -3.433   2.707 -15.033  1.00  2.81      B   
ATOM   1263  C5'  DG B  10      -2.165   5.635 -14.112  1.00  2.57      B   
ATOM   1264  C4'  DG B  10      -1.739   4.193 -14.260  1.00  2.55      B   
ATOM   1265  O4'  DG B  10      -2.280   3.426 -13.153  1.00  2.45      B   
ATOM   1266  C1'  DG B  10      -2.938   2.281 -13.671  1.00  2.61      B   
ATOM   1267  C3'  DG B  10      -2.229   3.483 -15.525  1.00  2.76      B   
ATOM   1268 H2''  DG B  10      -3.665   1.880 -15.700  1.00  2.95      B   
ATOM   1269  H3'  DG B  10      -2.494   4.199 -16.301  1.00  2.89      B   
ATOM   1270  O3'  DG B  10      -1.231   2.589 -16.023  1.00  2.81      B   
ATOM   1271  P    DC B  11      -1.171   2.259 -17.596  1.00  3.07      B   
ATOM   1272  O1P  DC B  11      -0.272   3.222 -18.276  1.00  3.13      B   
ATOM   1273  O2P  DC B  11      -2.564   2.095 -18.079  1.00  3.21      B   
ATOM   1274  O5'  DC B  11      -0.473   0.829 -17.656  1.00  3.14      B   
ATOM   1275  H5'  DC B  11       0.223   1.008 -15.715  1.00  2.84      B   
ATOM   1276 H5''  DC B  11       1.416   0.446 -16.903  1.00  3.08      B   
ATOM   1277  H4'  DC B  11       0.952  -1.487 -15.797  1.00  3.14      B   
ATOM   1278  H1'  DC B  11      -1.802  -2.973 -15.409  1.00  3.34      B   
ATOM   1279  N1   DC B  11      -3.366  -1.578 -15.333  1.00  3.25      B   
ATOM   1280  C6   DC B  11      -3.971  -0.456 -15.826  1.00  3.27      B   
ATOM   1281  H6   DC B  11      -3.478   0.122 -16.608  1.00  3.26      B   
ATOM   1282  C2   DC B  11      -3.999  -2.348 -14.349  1.00  3.29      B   
ATOM   1283  O2   DC B  11      -3.440  -3.373 -13.931  1.00  3.31      B   
ATOM   1284  N3   DC B  11      -5.206  -1.957 -13.878  1.00  3.35      B   
ATOM   1285  C4   DC B  11      -5.781  -0.852 -14.357  1.00  3.37      B   
ATOM   1286  N4   DC B  11      -6.969  -0.500 -13.854  1.00  3.48      B   
ATOM   1287  H41  DC B  11      -7.438   0.331 -14.186  1.00  3.54      B   
ATOM   1288  H42  DC B  11      -7.406  -1.063 -13.139  1.00  3.54      B   
ATOM   1289  C5   DC B  11      -5.166  -0.057 -15.370  1.00  3.32      B   
ATOM   1290  H5   DC B  11      -5.645   0.841 -15.762  1.00  3.37      B   
ATOM   1291  H2'  DC B  11      -2.291  -1.085 -17.784  1.00  3.41      B   
ATOM   1292  C2'  DC B  11      -1.860  -1.975 -17.324  1.00  3.44      B   
ATOM   1293  C5'  DC B  11       0.374   0.380 -16.594  1.00  3.02      B   
ATOM   1294  C4'  DC B  11       0.052  -1.051 -16.236  1.00  3.13      B   
ATOM   1295  O4'  DC B  11      -1.081  -1.069 -15.331  1.00  3.04      B   
ATOM   1296  C1'  DC B  11      -2.039  -1.990 -15.822  1.00  3.26      B   
ATOM   1297  C3'  DC B  11      -0.347  -1.959 -17.404  1.00  3.40      B   
ATOM   1298 H2''  DC B  11      -2.275  -2.840 -17.838  1.00  3.63      B   
ATOM   1299  H3'  DC B  11       0.015  -1.570 -18.354  1.00  3.49      B   
ATOM   1300  O3'  DC B  11       0.169  -3.276 -17.194  1.00  3.55      B   
ATOM   1301  P    DC B  12       0.513  -4.213 -18.453  1.00  3.86      B   
ATOM   1302  O1P  DC B  12       1.934  -4.012 -18.830  1.00  3.91      B   
ATOM   1303  O2P  DC B  12      -0.550  -4.025 -19.474  1.00  3.98      B   
ATOM   1304  O5'  DC B  12       0.385  -5.685 -17.857  1.00  4.00      B   
ATOM   1305  H5'  DC B  12       0.473  -4.985 -15.913  1.00  3.67      B   
ATOM   1306 H5''  DC B  12       1.541  -6.355 -16.279  1.00  3.95      B   
ATOM   1307  H4'  DC B  12      -0.078  -7.402 -15.095  1.00  4.04      B   
ATOM   1308  H1'  DC B  12      -3.181  -7.552 -15.528  1.00  4.26      B   
ATOM   1309  N1   DC B  12      -3.874  -5.781 -16.426  1.00  4.09      B   
ATOM   1310  C6   DC B  12      -3.721  -4.802 -17.367  1.00  4.05      B   
ATOM   1311  H6   DC B  12      -2.812  -4.768 -17.967  1.00  4.06      B   
ATOM   1312  C2   DC B  12      -5.038  -5.841 -15.649  1.00  4.10      B   
ATOM   1313  O2   DC B  12      -5.155  -6.743 -14.807  1.00  4.16      B   
ATOM   1314  N3   DC B  12      -6.006  -4.914 -15.840  1.00  4.09      B   
ATOM   1315  C4   DC B  12      -5.846  -3.961 -16.761  1.00  4.06      B   
ATOM   1316  N4   DC B  12      -6.831  -3.070 -16.914  1.00  4.09      B   
ATOM   1317  H41  DC B  12      -6.759  -2.328 -17.599  1.00  4.09      B   
ATOM   1318  H42  DC B  12      -7.668  -3.144 -16.351  1.00  4.15      B   
ATOM   1319  C5   DC B  12      -4.671  -3.879 -17.568  1.00  4.03      B   
ATOM   1320  H5   DC B  12      -4.552  -3.099 -18.321  1.00  4.02      B   
ATOM   1321  H2'  DC B  12      -2.067  -6.656 -18.253  1.00  4.29      B   
ATOM   1322  C2'  DC B  12      -2.253  -7.398 -17.478  1.00  4.35      B   
ATOM   1323  C5'  DC B  12       0.555  -5.924 -16.462  1.00  3.89      B   
ATOM   1324  C4'  DC B  12      -0.500  -6.879 -15.952  1.00  4.03      B   
ATOM   1325  O4'  DC B  12      -1.706  -6.139 -15.617  1.00  3.91      B   
ATOM   1326  C1'  DC B  12      -2.817  -6.787 -16.218  1.00  4.15      B   
ATOM   1327  C3'  DC B  12      -0.957  -7.966 -16.929  1.00  4.34      B   
ATOM   1328 H2''  DC B  12      -2.874  -8.182 -17.912  1.00  4.58      B   
ATOM   1329  H3'  DC B  12      -0.218  -8.127 -17.715  1.00  4.43      B   
ATOM   1330  O3'  DC B  12      -1.191  -9.195 -16.238  1.00  4.52      B   
ATOM   1331  P    DG B  13     -15.978  -4.282 -10.975  1.00  5.55      B   
ATOM   1332  O1P  DG B  13     -17.427  -4.318 -11.304  1.00  5.94      B   
ATOM   1333  O2P  DG B  13     -15.405  -3.058 -10.352  1.00  5.44      B   
ATOM   1334  O5'  DG B  13     -15.683  -5.512 -10.008  1.00  5.51      B   
ATOM   1335  H5'  DG B  13     -15.760  -6.841 -11.593  1.00  5.62      B   
ATOM   1336 H5''  DG B  13     -16.223  -7.508 -10.013  1.00  5.74      B   
ATOM   1337  H4'  DG B  13     -14.165  -8.403 -10.167  1.00  5.36      B   
ATOM   1338  H1'  DG B  13     -11.377  -7.065 -10.798  1.00  4.69      B   
ATOM   1339  N9   DG B  13     -11.658  -5.387 -12.007  1.00  4.65      B   
ATOM   1340  C4   DG B  13     -10.452  -5.458 -12.669  1.00  4.50      B   
ATOM   1341  N3   DG B  13      -9.493  -6.389 -12.474  1.00  4.44      B   
ATOM   1342  C2   DG B  13      -8.448  -6.195 -13.262  1.00  4.32      B   
ATOM   1343  N2   DG B  13      -7.400  -7.031 -13.195  1.00  4.30      B   
ATOM   1344  H21  DG B  13      -7.407  -7.805 -12.546  1.00  4.37      B   
ATOM   1345  H22  DG B  13      -6.596  -6.892 -13.791  1.00  4.24      B   
ATOM   1346  N1   DG B  13      -8.353  -5.169 -14.173  1.00  4.25      B   
ATOM   1347  H1   DG B  13      -7.512  -5.113 -14.732  1.00  4.18      B   
ATOM   1348  C6   DG B  13      -9.328  -4.199 -14.389  1.00  4.30      B   
ATOM   1349  O6   DG B  13      -9.139  -3.312 -15.232  1.00  4.26      B   
ATOM   1350  C5   DG B  13     -10.454  -4.395 -13.548  1.00  4.44      B   
ATOM   1351  N7   DG B  13     -11.633  -3.669 -13.442  1.00  4.57      B   
ATOM   1352  C8   DG B  13     -12.312  -4.292 -12.519  1.00  4.70      B   
ATOM   1353  H8   DG B  13     -13.291  -3.979 -12.187  1.00  4.84      B   
ATOM   1354  H2'  DG B  13     -13.144  -4.733  -9.845  1.00  4.88      B   
ATOM   1355  C2'  DG B  13     -12.560  -5.639  -9.677  1.00  4.80      B   
ATOM   1356  C5'  DG B  13     -15.536  -6.836 -10.526  1.00  5.55      B   
ATOM   1357  C4'  DG B  13     -14.120  -7.322 -10.314  1.00  5.27      B   
ATOM   1358  O4'  DG B  13     -13.306  -6.936 -11.452  1.00  5.09      B   
ATOM   1359  C1'  DG B  13     -12.135  -6.297 -10.973  1.00  4.79      B   
ATOM   1360  C3'  DG B  13     -13.415  -6.744  -9.087  1.00  5.05      B   
ATOM   1361 H2''  DG B  13     -11.740  -5.378  -9.014  1.00  4.60      B   
ATOM   1362  H3'  DG B  13     -14.132  -6.363  -8.362  1.00  5.18      B   
ATOM   1363  O3'  DG B  13     -12.587  -7.734  -8.466  1.00  4.95      B   
ATOM   1364  P    DG B  14     -12.377  -7.713  -6.871  1.00  4.88      B   
ATOM   1365  O1P  DG B  14     -13.413  -8.564  -6.242  1.00  5.18      B   
ATOM   1366  O2P  DG B  14     -12.222  -6.304  -6.426  1.00  4.72      B   
ATOM   1367  O5'  DG B  14     -10.982  -8.449  -6.654  1.00  4.69      B   
ATOM   1368  H5'  DG B  14     -10.962  -9.161  -8.595  1.00  4.80      B   
ATOM   1369 H5''  DG B  14     -10.573 -10.354  -7.340  1.00  4.86      B   
ATOM   1370  H4'  DG B  14      -8.492  -9.985  -8.112  1.00  4.50      B   
ATOM   1371  H1'  DG B  14      -6.912  -7.301  -8.581  1.00  3.90      B   
ATOM   1372  N9   DG B  14      -8.245  -5.756  -9.023  1.00  3.93      B   
ATOM   1373  C4   DG B  14      -7.482  -5.129  -9.985  1.00  3.76      B   
ATOM   1374  N3   DG B  14      -6.295  -5.559 -10.465  1.00  3.65      B   
ATOM   1375  C2   DG B  14      -5.808  -4.744 -11.387  1.00  3.53      B   
ATOM   1376  N2   DG B  14      -4.631  -5.021 -11.968  1.00  3.46      B   
ATOM   1377  H21  DG B  14      -4.119  -5.851 -11.700  1.00  3.51      B   
ATOM   1378  H22  DG B  14      -4.247  -4.407 -12.675  1.00  3.40      B   
ATOM   1379  N1   DG B  14      -6.438  -3.598 -11.809  1.00  3.52      B   
ATOM   1380  H1   DG B  14      -5.983  -3.045 -12.523  1.00  3.44      B   
ATOM   1381  C6   DG B  14      -7.658  -3.133 -11.329  1.00  3.64      B   
ATOM   1382  O6   DG B  14      -8.138  -2.085 -11.779  1.00  3.66      B   
ATOM   1383  C5   DG B  14      -8.192  -3.998 -10.334  1.00  3.77      B   
ATOM   1384  N7   DG B  14      -9.369  -3.909  -9.604  1.00  3.96      B   
ATOM   1385  C8   DG B  14      -9.354  -4.968  -8.839  1.00  4.04      B   
ATOM   1386  H8   DG B  14     -10.133  -5.199  -8.129  1.00  4.21      B   
ATOM   1387  H2'  DG B  14      -9.121  -6.545  -6.580  1.00  4.13      B   
ATOM   1388  C2'  DG B  14      -8.180  -7.025  -6.851  1.00  4.02      B   
ATOM   1389  C5'  DG B  14     -10.442  -9.319  -7.650  1.00  4.71      B   
ATOM   1390  C4'  DG B  14      -8.970  -9.041  -7.844  1.00  4.43      B   
ATOM   1391  O4'  DG B  14      -8.802  -8.013  -8.854  1.00  4.29      B   
ATOM   1392  C1'  DG B  14      -7.938  -7.013  -8.345  1.00  4.01      B   
ATOM   1393  C3'  DG B  14      -8.239  -8.520  -6.605  1.00  4.22      B   
ATOM   1394 H2''  DG B  14      -7.398  -6.560  -6.258  1.00  3.84      B   
ATOM   1395  H3'  DG B  14      -8.780  -8.765  -5.692  1.00  4.34      B   
ATOM   1396  O3'  DG B  14      -6.919  -9.071  -6.541  1.00  4.11      B   
ATOM   1397  P    DC B  15      -6.175  -9.200  -5.124  1.00  4.03      B   
ATOM   1398  O1P  DC B  15      -6.578 -10.469  -4.468  1.00  4.28      B   
ATOM   1399  O2P  DC B  15      -6.330  -7.916  -4.393  1.00  3.89      B   
ATOM   1400  O5'  DC B  15      -4.638  -9.346  -5.507  1.00  3.87      B   
ATOM   1401  H5'  DC B  15      -5.098  -9.657  -7.499  1.00  3.97      B   
ATOM   1402 H5''  DC B  15      -3.852 -10.729  -6.827  1.00  4.03      B   
ATOM   1403  H4'  DC B  15      -2.541  -9.334  -8.025  1.00  3.70      B   
ATOM   1404  H1'  DC B  15      -2.358  -6.159  -8.000  1.00  3.14      B   
ATOM   1405  N1   DC B  15      -4.227  -5.368  -7.460  1.00  3.18      B   
ATOM   1406  C6   DC B  15      -5.363  -5.437  -6.705  1.00  3.34      B   
ATOM   1407  H6   DC B  15      -5.507  -6.282  -6.031  1.00  3.49      B   
ATOM   1408  C2   DC B  15      -4.014  -4.281  -8.318  1.00  3.01      B   
ATOM   1409  O2   DC B  15      -2.968  -4.232  -8.982  1.00  2.92      B   
ATOM   1410  N3   DC B  15      -4.956  -3.311  -8.399  1.00  3.01      B   
ATOM   1411  C4   DC B  15      -6.069  -3.398  -7.664  1.00  3.18      B   
ATOM   1412  N4   DC B  15      -6.975  -2.423  -7.787  1.00  3.23      B   
ATOM   1413  H41  DC B  15      -7.834  -2.441  -7.257  1.00  3.40      B   
ATOM   1414  H42  DC B  15      -6.807  -1.665  -8.431  1.00  3.14      B   
ATOM   1415  C5   DC B  15      -6.302  -4.487  -6.775  1.00  3.35      B   
ATOM   1416  H5   DC B  15      -7.213  -4.547  -6.178  1.00  3.52      B   
ATOM   1417  H2'  DC B  15      -3.641  -6.882  -5.303  1.00  3.36      B   
ATOM   1418  C2'  DC B  15      -2.797  -6.834  -5.990  1.00  3.27      B   
ATOM   1419  C5'  DC B  15      -4.239  -9.711  -6.828  1.00  3.88      B   
ATOM   1420  C4'  DC B  15      -3.165  -8.773  -7.326  1.00  3.63      B   
ATOM   1421  O4'  DC B  15      -3.792  -7.614  -7.934  1.00  3.50      B   
ATOM   1422  C1'  DC B  15      -3.217  -6.437  -7.390  1.00  3.24      B   
ATOM   1423  C3'  DC B  15      -2.223  -8.213  -6.257  1.00  3.46      B   
ATOM   1424 H2''  DC B  15      -2.052  -6.175  -5.548  1.00  3.11      B   
ATOM   1425  H3'  DC B  15      -2.226  -8.837  -5.364  1.00  3.58      B   
ATOM   1426  O3'  DC B  15      -0.889  -8.118  -6.766  1.00  3.38      B   
ATOM   1427  P    DC B  16       0.354  -8.133  -5.744  1.00  3.37      B   
ATOM   1428  O1P  DC B  16       0.809  -9.534  -5.542  1.00  3.65      B   
ATOM   1429  O2P  DC B  16      -0.018  -7.307  -4.567  1.00  3.22      B   
ATOM   1430  O5'  DC B  16       1.503  -7.366  -6.535  1.00  3.25      B   
ATOM   1431  H5'  DC B  16       0.379  -7.346  -8.268  1.00  3.25      B   
ATOM   1432 H5''  DC B  16       2.084  -7.804  -8.469  1.00  3.39      B   
ATOM   1433  H4'  DC B  16       2.164  -5.692  -9.274  1.00  3.05      B   
ATOM   1434  H1'  DC B  16       1.223  -2.969  -7.969  1.00  2.51      B   
ATOM   1435  N1   DC B  16      -0.395  -3.320  -6.676  1.00  2.53      B   
ATOM   1436  C6   DC B  16      -0.932  -4.029  -5.638  1.00  2.67      B   
ATOM   1437  H6   DC B  16      -0.433  -4.930  -5.286  1.00  2.82      B   
ATOM   1438  C2   DC B  16      -1.024  -2.156  -7.139  1.00  2.38      B   
ATOM   1439  O2   DC B  16      -0.511  -1.523  -8.074  1.00  2.29      B   
ATOM   1440  N3   DC B  16      -2.173  -1.750  -6.555  1.00  2.39      B   
ATOM   1441  C4   DC B  16      -2.694  -2.453  -5.545  1.00  2.54      B   
ATOM   1442  N4   DC B  16      -3.838  -2.014  -5.006  1.00  2.62      B   
ATOM   1443  H41  DC B  16      -4.281  -2.503  -4.243  1.00  2.77      B   
ATOM   1444  H42  DC B  16      -4.266  -1.175  -5.374  1.00  2.57      B   
ATOM   1445  C5   DC B  16      -2.065  -3.636  -5.046  1.00  2.68      B   
ATOM   1446  H5   DC B  16      -2.485  -4.194  -4.209  1.00  2.83      B   
ATOM   1447  H2'  DC B  16       1.538  -4.888  -5.589  1.00  2.80      B   
ATOM   1448  C2'  DC B  16       1.933  -4.256  -6.384  1.00  2.71      B   
ATOM   1449  C5'  DC B  16       1.398  -7.142  -7.941  1.00  3.22      B   
ATOM   1450  C4'  DC B  16       1.744  -5.706  -8.266  1.00  2.99      B   
ATOM   1451  O4'  DC B  16       0.551  -4.890  -8.137  1.00  2.82      B   
ATOM   1452  C1'  DC B  16       0.853  -3.767  -7.323  1.00  2.61      B   
ATOM   1453  C3'  DC B  16       2.784  -5.058  -7.350  1.00  2.91      B   
ATOM   1454 H2''  DC B  16       2.510  -3.463  -5.913  1.00  2.60      B   
ATOM   1455  H3'  DC B  16       3.388  -5.809  -6.843  1.00  3.07      B   
ATOM   1456  O3'  DC B  16       3.634  -4.190  -8.103  1.00  2.86      B   
ATOM   1457  P    DC B  17       5.148  -3.942  -7.627  1.00  2.96      B   
ATOM   1458  O1P  DC B  17       6.049  -4.847  -8.390  1.00  3.27      B   
ATOM   1459  O2P  DC B  17       5.178  -3.968  -6.138  1.00  2.88      B   
ATOM   1460  O5'  DC B  17       5.445  -2.455  -8.113  1.00  2.86      B   
ATOM   1461  H5'  DC B  17       3.901  -2.489  -9.490  1.00  2.79      B   
ATOM   1462 H5''  DC B  17       5.492  -2.036 -10.139  1.00  3.02      B   
ATOM   1463  H4'  DC B  17       4.528   0.004 -10.080  1.00  2.67      B   
ATOM   1464  H1'  DC B  17       3.117   1.541  -7.724  1.00  2.08      B   
ATOM   1465  N1   DC B  17       2.218   0.179  -6.404  1.00  2.01      B   
ATOM   1466  C6   DC B  17       2.299  -0.955  -5.645  1.00  2.10      B   
ATOM   1467  H6   DC B  17       3.160  -1.614  -5.755  1.00  2.27      B   
ATOM   1468  C2   DC B  17       1.117   1.037  -6.278  1.00  1.84      B   
ATOM   1469  O2   DC B  17       1.065   2.059  -6.979  1.00  1.81      B   
ATOM   1470  N3   DC B  17       0.141   0.731  -5.395  1.00  1.81      B   
ATOM   1471  C4   DC B  17       0.231  -0.377  -4.656  1.00  1.91      B   
ATOM   1472  N4   DC B  17      -0.758  -0.630  -3.797  1.00  1.94      B   
ATOM   1473  H41  DC B  17      -0.736  -1.454  -3.215  1.00  2.04      B   
ATOM   1474  H42  DC B  17      -1.535   0.010  -3.717  1.00  1.92      B   
ATOM   1475  C5   DC B  17       1.339  -1.270  -4.768  1.00  2.05      B   
ATOM   1476  H5   DC B  17       1.401  -2.176  -4.163  1.00  2.16      B   
ATOM   1477  H2'  DC B  17       4.827  -0.592  -6.318  1.00  2.34      B   
ATOM   1478  C2'  DC B  17       4.697   0.339  -6.867  1.00  2.27      B   
ATOM   1479  C5'  DC B  17       4.818  -1.933  -9.287  1.00  2.82      B   
ATOM   1480  C4'  DC B  17       4.479  -0.473  -9.099  1.00  2.58      B   
ATOM   1481  O4'  DC B  17       3.174  -0.354  -8.475  1.00  2.35      B   
ATOM   1482  C1'  DC B  17       3.279   0.522  -7.365  1.00  2.14      B   
ATOM   1483  C3'  DC B  17       5.436   0.303  -8.191  1.00  2.53      B   
ATOM   1484 H2''  DC B  17       5.062   1.145  -6.234  1.00  2.19      B   
ATOM   1485  H3'  DC B  17       6.402  -0.194  -8.114  1.00  2.73      B   
ATOM   1486  O3'  DC B  17       5.619   1.631  -8.678  1.00  2.53      B   
ATOM   1487  P    DC B  18       7.024   2.371  -8.462  1.00  2.69      B   
ATOM   1488  O1P  DC B  18       7.808   2.297  -9.723  1.00  3.05      B   
ATOM   1489  O2P  DC B  18       7.620   1.859  -7.199  1.00  2.62      B   
ATOM   1490  O5'  DC B  18       6.618   3.893  -8.232  1.00  2.57      B   
ATOM   1491  H5'  DC B  18       4.738   3.652  -9.056  1.00  2.37      B   
ATOM   1492 H5''  DC B  18       5.723   4.945  -9.773  1.00  2.62      B   
ATOM   1493  H4'  DC B  18       4.386   6.244  -8.536  1.00  2.34      B   
ATOM   1494  H1'  DC B  18       3.486   6.047  -5.517  1.00  1.87      B   
ATOM   1495  N1   DC B  18       3.511   4.041  -4.891  1.00  1.75      B   
ATOM   1496  C6   DC B  18       4.224   2.889  -4.718  1.00  1.85      B   
ATOM   1497  H6   DC B  18       5.193   2.777  -5.203  1.00  2.04      B   
ATOM   1498  C2   DC B  18       2.265   4.203  -4.268  1.00  1.60      B   
ATOM   1499  O2   DC B  18       1.640   5.259  -4.435  1.00  1.62      B   
ATOM   1500  N3   DC B  18       1.778   3.202  -3.498  1.00  1.55      B   
ATOM   1501  C4   DC B  18       2.483   2.078  -3.337  1.00  1.64      B   
ATOM   1502  N4   DC B  18       1.959   1.120  -2.566  1.00  1.68      B   
ATOM   1503  H41  DC B  18       2.439   0.247  -2.401  1.00  1.81      B   
ATOM   1504  H42  DC B  18       1.056   1.263  -2.132  1.00  1.64      B   
ATOM   1505  C5   DC B  18       3.754   1.891  -3.958  1.00  1.81      B   
ATOM   1506  H5   DC B  18       4.322   0.969  -3.823  1.00  1.96      B   
ATOM   1507  H2'  DC B  18       6.093   4.423  -5.644  1.00  2.18      B   
ATOM   1508  C2'  DC B  18       5.531   5.358  -5.648  1.00  2.12      B   
ATOM   1509  C5'  DC B  18       5.451   4.447  -8.841  1.00  2.45      B   
ATOM   1510  C4'  DC B  18       4.806   5.450  -7.914  1.00  2.27      B   
ATOM   1511  O4'  DC B  18       3.810   4.787  -7.091  1.00  2.01      B   
ATOM   1512  C1'  DC B  18       4.037   5.131  -5.734  1.00  1.91      B   
ATOM   1513  C3'  DC B  18       5.762   6.131  -6.933  1.00  2.33      B   
ATOM   1514 H2''  DC B  18       5.847   5.932  -4.779  1.00  2.12      B   
ATOM   1515  H3'  DC B  18       6.795   6.057  -7.274  1.00  2.54      B   
ATOM   1516  O3'  DC B  18       5.414   7.508  -6.765  1.00  2.36      B   
ATOM   1517  P    DG B  19       6.551   8.574  -6.366  1.00  2.60      B   
ATOM   1518  O1P  DG B  19       7.079   9.205  -7.601  1.00  2.96      B   
ATOM   1519  O2P  DG B  19       7.492   7.923  -5.417  1.00  2.55      B   
ATOM   1520  O5'  DG B  19       5.751   9.695  -5.570  1.00  2.53      B   
ATOM   1521  H5'  DG B  19       3.933   9.057  -6.321  1.00  2.36      B   
ATOM   1522 H5''  DG B  19       4.255  10.796  -6.480  1.00  2.61      B   
ATOM   1523  H4'  DG B  19       2.806  10.868  -4.758  1.00  2.36      B   
ATOM   1524  H1'  DG B  19       2.772   9.339  -2.019  1.00  1.95      B   
ATOM   1525  N9   DG B  19       3.683   7.470  -2.216  1.00  1.79      B   
ATOM   1526  C4   DG B  19       2.796   6.761  -1.438  1.00  1.61      B   
ATOM   1527  N3   DG B  19       1.647   7.235  -0.909  1.00  1.58      B   
ATOM   1528  C2   DG B  19       1.009   6.316  -0.203  1.00  1.50      B   
ATOM   1529  N2   DG B  19      -0.157   6.619   0.387  1.00  1.58      B   
ATOM   1530  H21  DG B  19      -0.541   7.548   0.288  1.00  1.68      B   
ATOM   1531  H22  DG B  19      -0.656   5.933   0.940  1.00  1.59      B   
ATOM   1532  N1   DG B  19       1.465   5.031  -0.025  1.00  1.43      B   
ATOM   1533  H1   DG B  19       0.903   4.406   0.536  1.00  1.43      B   
ATOM   1534  C6   DG B  19       2.645   4.520  -0.561  1.00  1.47      B   
ATOM   1535  O6   DG B  19       2.962   3.344  -0.341  1.00  1.50      B   
ATOM   1536  C5   DG B  19       3.338   5.497  -1.323  1.00  1.58      B   
ATOM   1537  N7   DG B  19       4.536   5.411  -2.019  1.00  1.76      B   
ATOM   1538  C8   DG B  19       4.698   6.601  -2.530  1.00  1.87      B   
ATOM   1539  H8   DG B  19       5.547   6.875  -3.139  1.00  2.07      B   
ATOM   1540  H2'  DG B  19       5.695   9.131  -2.951  1.00  2.18      B   
ATOM   1541  C2'  DG B  19       4.840   9.677  -2.548  1.00  2.14      B   
ATOM   1542  C5'  DG B  19       4.366   9.928  -5.830  1.00  2.44      B   
ATOM   1543  C4'  DG B  19       3.627  10.182  -4.536  1.00  2.28      B   
ATOM   1544  O4'  DG B  19       3.177   8.921  -3.974  1.00  2.05      B   
ATOM   1545  C1'  DG B  19       3.562   8.871  -2.611  1.00  1.96      B   
ATOM   1546  C3'  DG B  19       4.463  10.844  -3.438  1.00  2.34      B   
ATOM   1547 H2''  DG B  19       5.109  10.012  -1.550  1.00  2.14      B   
ATOM   1548  H3'  DG B  19       5.339  11.339  -3.857  1.00  2.52      B   
ATOM   1549  O3'  DG B  19       3.680  11.798  -2.715  1.00  2.38      B   
ATOM   1550  P    DC B  20       4.408  12.994  -1.932  1.00  2.59      B   
ATOM   1551  O1P  DC B  20       4.686  14.100  -2.878  1.00  2.89      B   
ATOM   1552  O2P  DC B  20       5.520  12.417  -1.135  1.00  2.55      B   
ATOM   1553  O5'  DC B  20       3.296  13.501  -0.914  1.00  2.54      B   
ATOM   1554  H5'  DC B  20       1.836  12.400  -1.882  1.00  2.32      B   
ATOM   1555 H5''  DC B  20       1.361  14.041  -1.398  1.00  2.63      B   
ATOM   1556  H4'  DC B  20       0.267  12.801   0.157  1.00  2.37      B   
ATOM   1557  H1'  DC B  20       1.405  10.712   2.256  1.00  1.99      B   
ATOM   1558  N1   DC B  20       3.104   9.767   1.455  1.00  1.81      B   
ATOM   1559  C6   DC B  20       4.245   9.819   0.702  1.00  1.85      B   
ATOM   1560  H6   DC B  20       4.509  10.744   0.194  1.00  2.01      B   
ATOM   1561  C2   DC B  20       2.755   8.588   2.124  1.00  1.66      B   
ATOM   1562  O2   DC B  20       1.724   8.570   2.813  1.00  1.69      B   
ATOM   1563  N3   DC B  20       3.551   7.495   2.006  1.00  1.55      B   
ATOM   1564  C4   DC B  20       4.661   7.553   1.262  1.00  1.61      B   
ATOM   1565  N4   DC B  20       5.414   6.443   1.175  1.00  1.59      B   
ATOM   1566  H41  DC B  20       6.267   6.411   0.630  1.00  1.69      B   
ATOM   1567  H42  DC B  20       5.142   5.602   1.667  1.00  1.53      B   
ATOM   1568  C5   DC B  20       5.045   8.747   0.577  1.00  1.77      B   
ATOM   1569  H5   DC B  20       5.956   8.790  -0.024  1.00  1.87      B   
ATOM   1570  H2'  DC B  20       3.850  12.381   1.425  1.00  2.28      B   
ATOM   1571  C2'  DC B  20       2.901  12.244   1.945  1.00  2.22      B   
ATOM   1572  C5'  DC B  20       1.923  13.155  -1.100  1.00  2.44      B   
ATOM   1573  C4'  DC B  20       1.341  12.610   0.182  1.00  2.30      B   
ATOM   1574  O4'  DC B  20       1.661  11.198   0.290  1.00  2.03      B   
ATOM   1575  C1'  DC B  20       2.220  10.945   1.568  1.00  1.99      B   
ATOM   1576  C3'  DC B  20       1.864  13.246   1.471  1.00  2.40      B   
ATOM   1577 H2''  DC B  20       3.095  12.349   3.011  1.00  2.27      B   
ATOM   1578  H3'  DC B  20       2.301  14.226   1.278  1.00  2.59      B   
ATOM   1579  O3'  DC B  20       0.793  13.379   2.411  1.00  2.45      B   
ATOM   1580  P    DC B  21       0.721  14.671   3.368  1.00  2.69      B   
ATOM   1581  O1P  DC B  21       0.109  15.801   2.633  1.00  2.94      B   
ATOM   1582  O2P  DC B  21       2.051  14.849   4.006  1.00  2.71      B   
ATOM   1583  O5'  DC B  21      -0.309  14.239   4.502  1.00  2.67      B   
ATOM   1584  H5'  DC B  21      -0.932  12.623   3.372  1.00  2.44      B   
ATOM   1585 H5''  DC B  21      -2.224  13.519   4.200  1.00  2.72      B   
ATOM   1586  H4'  DC B  21      -2.098  11.680   5.511  1.00  2.54      B   
ATOM   1587  H1'  DC B  21       0.319  10.445   7.084  1.00  2.32      B   
ATOM   1588  N1   DC B  21       2.116  10.812   6.057  1.00  2.19      B   
ATOM   1589  C6   DC B  21       2.950  11.690   5.421  1.00  2.24      B   
ATOM   1590  H6   DC B  21       2.598  12.697   5.191  1.00  2.34      B   
ATOM   1591  C2   DC B  21       2.551   9.519   6.360  1.00  2.09      B   
ATOM   1592  O2   DC B  21       1.782   8.748   6.947  1.00  2.10      B   
ATOM   1593  N3   DC B  21       3.801   9.145   6.009  1.00  2.06      B   
ATOM   1594  C4   DC B  21       4.606  10.007   5.383  1.00  2.12      B   
ATOM   1595  N4   DC B  21       5.828   9.587   5.046  1.00  2.16      B   
ATOM   1596  H41  DC B  21       6.468  10.208   4.569  1.00  2.25      B   
ATOM   1597  H42  DC B  21       6.120   8.647   5.263  1.00  2.14      B   
ATOM   1598  C5   DC B  21       4.193  11.335   5.072  1.00  2.21      B   
ATOM   1599  H5   DC B  21       4.864  12.037   4.576  1.00  2.30      B   
ATOM   1600  H2'  DC B  21       1.190  13.334   6.477  1.00  2.52      B   
ATOM   1601  C2'  DC B  21       0.607  12.589   7.020  1.00  2.49      B   
ATOM   1602  C5'  DC B  21      -1.203  13.146   4.290  1.00  2.56      B   
ATOM   1603  C4'  DC B  21      -1.130  12.179   5.447  1.00  2.48      B   
ATOM   1604  O4'  DC B  21      -0.031  11.255   5.241  1.00  2.28      B   
ATOM   1605  C1'  DC B  21       0.745  11.206   6.426  1.00  2.30      B   
ATOM   1606  C3'  DC B  21      -0.879  12.808   6.821  1.00  2.62      B   
ATOM   1607 H2''  DC B  21       0.882  12.663   8.071  1.00  2.57      B   
ATOM   1608  H3'  DC B  21      -1.148  13.863   6.832  1.00  2.78      B   
ATOM   1609  O3'  DC B  21      -1.629  12.113   7.821  1.00  2.70      B   
ATOM   1610  P    DC B  22      -2.119  12.894   9.139  1.00  2.95      B   
ATOM   1611  O1P  DC B  22      -3.492  13.415   8.925  1.00  3.16      B   
ATOM   1612  O2P  DC B  22      -1.040  13.825   9.558  1.00  2.98      B   
ATOM   1613  O5'  DC B  22      -2.216  11.748  10.240  1.00  2.99      B   
ATOM   1614  H5'  DC B  22      -2.023  10.273   8.808  1.00  2.72      B   
ATOM   1615 H5''  DC B  22      -3.326  10.022   9.987  1.00  3.01      B   
ATOM   1616  H4'  DC B  22      -1.844   8.554  10.805  1.00  2.84      B   
ATOM   1617  H1'  DC B  22       1.192   8.840  11.549  1.00  2.71      B   
ATOM   1618  N1   DC B  22       2.102  10.291  10.334  1.00  2.57      B   
ATOM   1619  C6   DC B  22       2.148  11.590   9.911  1.00  2.62      B   
ATOM   1620  H6   DC B  22       1.319  12.260  10.132  1.00  2.75      B   
ATOM   1621  C2   DC B  22       3.177   9.429  10.087  1.00  2.46      B   
ATOM   1622  O2   DC B  22       3.121   8.263  10.505  1.00  2.46      B   
ATOM   1623  N3   DC B  22       4.248   9.888   9.402  1.00  2.42      B   
ATOM   1624  C4   DC B  22       4.275  11.152   8.975  1.00  2.47      B   
ATOM   1625  N4   DC B  22       5.349  11.554   8.285  1.00  2.48      B   
ATOM   1626  H41  DC B  22       5.406  12.502   7.940  1.00  2.55      B   
ATOM   1627  H42  DC B  22       6.111  10.914   8.108  1.00  2.46      B   
ATOM   1628  C5   DC B  22       3.203  12.059   9.231  1.00  2.57      B   
ATOM   1629  H5   DC B  22       3.239  13.094   8.891  1.00  2.65      B   
ATOM   1630  H2'  DC B  22       0.128  11.723  11.563  1.00  2.92      B   
ATOM   1631  C2'  DC B  22       0.233  10.726  11.987  1.00  2.90      B   
ATOM   1632  C5'  DC B  22      -2.303  10.377   9.856  1.00  2.87      B   
ATOM   1633  C4'  DC B  22      -1.374   9.533  10.698  1.00  2.81      B   
ATOM   1634  O4'  DC B  22      -0.068   9.464  10.071  1.00  2.62      B   
ATOM   1635  C1'  DC B  22       0.920   9.768  11.041  1.00  2.68      B   
ATOM   1636  C3'  DC B  22      -1.112  10.038  12.120  1.00  2.99      B   
ATOM   1637 H2''  DC B  22       0.720  10.833  12.955  1.00  3.00      B   
ATOM   1638  H3'  DC B  22      -1.894  10.721  12.449  1.00  3.15      B   
ATOM   1639  O3'  DC B  22      -1.035   8.932  13.023  1.00  3.07      B   
ATOM   1640  P    DC B  23      -1.423   9.135  14.563  1.00  3.35      B   
ATOM   1641  O1P  DC B  23      -2.887   8.975  14.721  1.00  3.52      B   
ATOM   1642  O2P  DC B  23      -0.770  10.386  15.028  1.00  3.42      B   
ATOM   1643  O5'  DC B  23      -0.718   7.913  15.301  1.00  3.37      B   
ATOM   1644  H5'  DC B  23      -0.431   6.911  13.515  1.00  3.02      B   
ATOM   1645 H5''  DC B  23      -1.086   5.929  14.841  1.00  3.31      B   
ATOM   1646  H4'  DC B  23       1.044   5.187  14.842  1.00  3.14      B   
ATOM   1647  H1'  DC B  23       3.775   6.740  15.041  1.00  3.09      B   
ATOM   1648  N1   DC B  23       3.582   8.653  14.187  1.00  2.98      B   
ATOM   1649  C6   DC B  23       2.908   9.842  14.131  1.00  3.04      B   
ATOM   1650  H6   DC B  23       1.938   9.934  14.615  1.00  3.16      B   
ATOM   1651  C2   DC B  23       4.831   8.519  13.571  1.00  2.88      B   
ATOM   1652  O2   DC B  23       5.424   7.430  13.641  1.00  2.88      B   
ATOM   1653  N3   DC B  23       5.361   9.578  12.916  1.00  2.83      B   
ATOM   1654  C4   DC B  23       4.693  10.735  12.867  1.00  2.88      B   
ATOM   1655  N4   DC B  23       5.253  11.752  12.207  1.00  2.88      B   
ATOM   1656  H41  DC B  23       4.787  12.648  12.140  1.00  2.95      B   
ATOM   1657  H42  DC B  23       6.155  11.637  11.767  1.00  2.84      B   
ATOM   1658  C5   DC B  23       3.422  10.899  13.490  1.00  3.00      B   
ATOM   1659  H5   DC B  23       2.888  11.847  13.451  1.00  3.08      B   
ATOM   1660  H2'  DC B  23       1.678   8.723  16.108  1.00  3.39      B   
ATOM   1661  C2'  DC B  23       2.305   7.833  16.193  1.00  3.34      B   
ATOM   1662  C5'  DC B  23      -0.381   6.722  14.586  1.00  3.20      B   
ATOM   1663  C4'  DC B  23       1.017   6.274  14.943  1.00  3.16      B   
ATOM   1664  O4'  DC B  23       1.977   6.946  14.085  1.00  2.97      B   
ATOM   1665  C1'  DC B  23       3.002   7.498  14.896  1.00  3.08      B   
ATOM   1666  C3'  DC B  23       1.465   6.585  16.372  1.00  3.39      B   
ATOM   1667 H2''  DC B  23       2.977   7.984  17.035  1.00  3.47      B   
ATOM   1668  H3'  DC B  23       0.611   6.758  17.025  1.00  3.56      B   
ATOM   1669  O3'  DC B  23       2.255   5.515  16.897  1.00  3.44      B   
ATOM   1670  P    DT B  24       2.303   5.268  18.483  1.00  3.73      B   
ATOM   1671  O1P  DT B  24       1.158   4.413  18.875  1.00  3.89      B   
ATOM   1672  O2P  DT B  24       2.485   6.588  19.140  1.00  3.87      B   
ATOM   1673  O5'  DT B  24       3.634   4.422  18.709  1.00  3.72      B   
ATOM   1674  H5'  DT B  24       3.872   4.135  16.676  1.00  3.34      B   
ATOM   1675 H5''  DT B  24       4.176   2.708  17.688  1.00  3.60      B   
ATOM   1676  H4'  DT B  24       6.301   3.254  17.226  1.00  3.44      B   
ATOM   1677  H1'  DT B  24       7.866   5.950  17.498  1.00  3.40      B   
ATOM   1678  N1   DT B  24       6.573   7.589  17.234  1.00  3.34      B   
ATOM   1679  C6   DT B  24       5.419   8.254  17.601  1.00  3.43      B   
ATOM   1680  H6   DT B  24       4.698   7.736  18.234  1.00  3.55      B   
ATOM   1681  C2   DT B  24       7.527   8.188  16.442  1.00  3.23      B   
ATOM   1682  O2   DT B  24       8.559   7.632  16.100  1.00  3.19      B   
ATOM   1683  N3   DT B  24       7.230   9.471  16.060  1.00  3.21      B   
ATOM   1684  H3   DT B  24       7.916   9.938  15.484  1.00  3.16      B   
ATOM   1685  C4   DT B  24       6.101  10.196  16.379  1.00  3.31      B   
ATOM   1686  O4   DT B  24       5.956  11.331  15.931  1.00  3.33      B   
ATOM   1687  C5   DT B  24       5.144   9.509  17.217  1.00  3.43      B   
ATOM   1688  C7   DT B  24       3.899  10.231  17.631  1.00  3.60      B   
ATOM   1689  H71  DT B  24       3.497   9.772  18.535  1.00  3.75      B   
ATOM   1690  H72  DT B  24       3.160  10.171  16.834  1.00  3.69      B   
ATOM   1691  H73  DT B  24       4.135  11.275  17.829  1.00  3.70      B   
ATOM   1692  H2'  DT B  24       5.439   6.289  19.357  1.00  3.74      B   
ATOM   1693  C2'  DT B  24       6.416   5.881  19.101  1.00  3.68      B   
ATOM   1694  C5'  DT B  24       4.300   3.789  17.616  1.00  3.51      B   
ATOM   1695  C4'  DT B  24       5.775   4.117  17.638  1.00  3.47      B   
ATOM   1696  O4'  DT B  24       6.018   5.335  16.888  1.00  3.29      B   
ATOM   1697  C1'  DT B  24       6.818   6.199  17.679  1.00  3.41      B   
ATOM   1698  C3'  DT B  24       6.378   4.367  19.024  1.00  3.70      B   
ATOM   1699 H2''  DT B  24       7.122   6.223  19.857  1.00  3.81      B   
ATOM   1700  H3'  DT B  24       5.756   3.934  19.808  1.00  3.87      B   
ATOM   1701  O3'  DT B  24       7.700   3.823  19.113  1.00  3.75      B   
ATOM   1702  H3T  DT B  24       7.661   2.936  18.743  1.00  3.84      B   
ENDMDL
MODEL        3                                                                  
ATOM      1  CB  LYS A   1     -16.065  12.057  -8.841  1.00  2.71      A   
ATOM      2  CG  LYS A   1     -14.698  12.272  -8.212  1.00  2.91      A   
ATOM      3  CD  LYS A   1     -14.484  13.732  -7.851  1.00  3.08      A   
ATOM      4  CE  LYS A   1     -13.167  13.944  -7.123  1.00  3.35      A   
ATOM      5  NZ  LYS A   1     -12.912  15.384  -6.854  1.00  3.56      A   
ATOM      6  HZ1 LYS A   1     -13.769  15.836  -6.474  1.00  3.68      A   
ATOM      7  HZ2 LYS A   1     -12.638  15.870  -7.729  1.00  3.77      A   
ATOM      8  HZ3 LYS A   1     -12.144  15.487  -6.158  1.00  3.82      A   
ATOM      9  C   LYS A   1     -16.256   9.639  -8.148  1.00  2.36      A   
ATOM     10  O   LYS A   1     -15.784   8.511  -8.306  1.00  2.40      A   
ATOM     11  N   LYS A   1     -17.657  10.533  -9.973  1.00  2.65      A   
ATOM     12  HT1 LYS A   1     -18.415  10.700  -9.281  1.00  2.69      A   
ATOM     13  HT2 LYS A   1     -17.782   9.588 -10.386  1.00  2.82      A   
ATOM     14  HT3 LYS A   1     -17.730  11.240 -10.728  1.00  2.81      A   
ATOM     15  CA  LYS A   1     -16.337  10.624  -9.312  1.00  2.51      A   
ATOM     16  N   LYS A   2     -16.727  10.065  -6.985  1.00  2.31      A   
ATOM     17  HN  LYS A   2     -17.107  10.968  -6.923  1.00  2.42      A   
ATOM     18  CA  LYS A   2     -16.720   9.224  -5.802  1.00  2.20      A   
ATOM     19  CB  LYS A   2     -15.701   9.729  -4.768  1.00  2.22      A   
ATOM     20  CG  LYS A   2     -14.251   9.654  -5.236  1.00  2.22      A   
ATOM     21  CD  LYS A   2     -13.272   9.885  -4.091  1.00  2.35      A   
ATOM     22  CE  LYS A   2     -11.831   9.723  -4.557  1.00  2.43      A   
ATOM     23  NZ  LYS A   2     -10.854   9.802  -3.437  1.00  2.52      A   
ATOM     24  HZ1 LYS A   2     -10.889   8.937  -2.861  1.00  2.78      A   
ATOM     25  HZ2 LYS A   2     -11.067  10.617  -2.829  1.00  2.83      A   
ATOM     26  HZ3 LYS A   2      -9.889   9.914  -3.812  1.00  2.72      A   
ATOM     27  C   LYS A   2     -18.121   9.187  -5.212  1.00  2.26      A   
ATOM     28  O   LYS A   2     -18.493  10.046  -4.413  1.00  2.39      A   
ATOM     29  N   GLN A   3     -18.906   8.210  -5.644  1.00  2.22      A   
ATOM     30  HN  GLN A   3     -18.555   7.570  -6.301  1.00  2.19      A   
ATOM     31  CA  GLN A   3     -20.278   8.070  -5.179  1.00  2.30      A   
ATOM     32  CB  GLN A   3     -21.218   7.835  -6.364  1.00  2.40      A   
ATOM     33  CG  GLN A   3     -21.613   9.099  -7.116  1.00  2.64      A   
ATOM     34  CD  GLN A   3     -20.749   9.379  -8.335  1.00  2.84      A   
ATOM     35  OE1 GLN A   3     -19.554   9.081  -8.357  1.00  3.03      A   
ATOM     36  NE2 GLN A   3     -21.351   9.958  -9.362  1.00  3.16      A   
ATOM     37 HE21 GLN A   3     -22.307  10.171  -9.279  1.00  3.35      A   
ATOM     38 HE22 GLN A   3     -20.821  10.148 -10.166  1.00  3.39      A   
ATOM     39  C   GLN A   3     -20.427   6.940  -4.163  1.00  2.21      A   
ATOM     40  O   GLN A   3     -21.539   6.507  -3.868  1.00  2.32      A   
ATOM     41  N   HIS A   4     -19.309   6.463  -3.633  1.00  2.05      A   
ATOM     42  HN  HIS A   4     -18.446   6.848  -3.899  1.00  2.03      A   
ATOM     43  CA  HIS A   4     -19.337   5.389  -2.652  1.00  1.96      A   
ATOM     44  CB  HIS A   4     -18.493   4.196  -3.107  1.00  1.88      A   
ATOM     45  CG  HIS A   4     -19.193   3.303  -4.086  1.00  1.97      A   
ATOM     46  ND1 HIS A   4     -20.095   2.333  -3.709  1.00  2.18      A   
ATOM     47  HD1 HIS A   4     -20.365   2.125  -2.785  1.00  2.53      A   
ATOM     48  CD2 HIS A   4     -19.130   3.249  -5.437  1.00  2.31      A   
ATOM     49  CE1 HIS A   4     -20.556   1.724  -4.786  1.00  2.26      A   
ATOM     50  NE2 HIS A   4     -19.988   2.261  -5.847  1.00  2.34      A   
ATOM     51  HE2 HIS A   4     -20.293   2.129  -6.776  1.00  2.65      A   
ATOM     52  C   HIS A   4     -18.879   5.887  -1.292  1.00  1.93      A   
ATOM     53  O   HIS A   4     -17.698   5.829  -0.960  1.00  1.91      A   
ATOM     54  N   ILE A   5     -19.822   6.403  -0.522  1.00  1.98      A   
ATOM     55  HN  ILE A   5     -20.743   6.434  -0.853  1.00  2.06      A   
ATOM     56  CA  ILE A   5     -19.531   6.921   0.808  1.00  1.98      A   
ATOM     57  CB  ILE A   5     -20.336   8.216   1.099  1.00  2.12      A   
ATOM     58  CG1 ILE A   5     -20.236   8.624   2.575  1.00  2.15      A   
ATOM     59  CG2 ILE A   5     -21.792   8.071   0.672  1.00  2.19      A   
ATOM     60  CD1 ILE A   5     -18.869   9.134   2.985  1.00  2.31      A   
ATOM     61  C   ILE A   5     -19.820   5.871   1.877  1.00  1.91      A   
ATOM     62  O   ILE A   5     -20.855   5.203   1.841  1.00  1.92      A   
ATOM     63  N   CYS A   6     -18.893   5.714   2.811  1.00  1.87      A   
ATOM     64  HN  CYS A   6     -18.076   6.255   2.771  1.00  1.89      A   
ATOM     65  CA  CYS A   6     -19.059   4.760   3.896  1.00  1.82      A   
ATOM     66  CB  CYS A   6     -17.749   4.614   4.673  1.00  1.79      A   
ATOM     67  SG  CYS A   6     -16.294   4.304   3.643  1.00  2.19      A   
ATOM     68  HG  CYS A   6     -16.167   5.323   2.801  1.00  2.94      A   
ATOM     69  C   CYS A   6     -20.168   5.233   4.832  1.00  1.89      A   
ATOM     70  O   CYS A   6     -20.121   6.350   5.344  1.00  1.98      A   
ATOM     71  N   HIS A   7     -21.164   4.383   5.050  1.00  1.88      A   
ATOM     72  HN  HIS A   7     -21.147   3.501   4.613  1.00  1.85      A   
ATOM     73  CA  HIS A   7     -22.284   4.724   5.926  1.00  1.97      A   
ATOM     74  CB  HIS A   7     -23.565   4.003   5.483  1.00  2.03      A   
ATOM     75  CG  HIS A   7     -24.196   4.570   4.246  1.00  2.23      A   
ATOM     76  ND1 HIS A   7     -24.955   3.816   3.373  1.00  2.62      A   
ATOM     77  HD1 HIS A   7     -25.164   2.861   3.472  1.00  2.87      A   
ATOM     78  CD2 HIS A   7     -24.184   5.824   3.736  1.00  2.56      A   
ATOM     79  CE1 HIS A   7     -25.376   4.581   2.384  1.00  2.97      A   
ATOM     80  NE2 HIS A   7     -24.923   5.805   2.580  1.00  2.88      A   
ATOM     81  HE2 HIS A   7     -25.230   6.601   2.090  1.00  3.22      A   
ATOM     82  C   HIS A   7     -21.961   4.379   7.377  1.00  1.96      A   
ATOM     83  O   HIS A   7     -22.847   4.054   8.167  1.00  2.10      A   
ATOM     84  N   ILE A   8     -20.682   4.454   7.718  1.00  1.89      A   
ATOM     85  HN  ILE A   8     -20.027   4.739   7.049  1.00  1.90      A   
ATOM     86  CA  ILE A   8     -20.231   4.156   9.064  1.00  1.89      A   
ATOM     87  CB  ILE A   8     -18.876   3.414   9.062  1.00  1.81      A   
ATOM     88  CG1 ILE A   8     -18.951   2.147   8.205  1.00  1.77      A   
ATOM     89  CG2 ILE A   8     -18.443   3.075  10.482  1.00  1.84      A   
ATOM     90  CD1 ILE A   8     -19.960   1.127   8.692  1.00  1.82      A   
ATOM     91  C   ILE A   8     -20.109   5.447   9.860  1.00  1.98      A   
ATOM     92  O   ILE A   8     -19.524   6.423   9.390  1.00  2.01      A   
ATOM     93  N   GLN A   9     -20.675   5.444  11.057  1.00  2.06      A   
ATOM     94  HN  GLN A   9     -21.123   4.629  11.366  1.00  2.07      A   
ATOM     95  CA  GLN A   9     -20.650   6.608  11.930  1.00  2.18      A   
ATOM     96  CB  GLN A   9     -21.459   6.339  13.204  1.00  2.30      A   
ATOM     97  CG  GLN A   9     -22.862   5.792  12.966  1.00  2.42      A   
ATOM     98  CD  GLN A   9     -22.885   4.297  12.689  1.00  2.52      A   
ATOM     99  OE1 GLN A   9     -23.735   3.803  11.946  1.00  2.62      A   
ATOM    100  NE2 GLN A   9     -21.951   3.565  13.278  1.00  2.79      A   
ATOM    101 HE21 GLN A   9     -21.301   4.021  13.859  1.00  2.94      A   
ATOM    102 HE22 GLN A   9     -21.949   2.596  13.120  1.00  2.99      A   
ATOM    103  C   GLN A   9     -19.219   6.993  12.293  1.00  2.16      A   
ATOM    104  O   GLN A   9     -18.526   6.257  12.995  1.00  2.14      A   
ATOM    105  N   GLY A  10     -18.779   8.141  11.795  1.00  2.21      A   
ATOM    106  HN  GLY A  10     -19.371   8.678  11.222  1.00  2.26      A   
ATOM    107  CA  GLY A  10     -17.438   8.608  12.084  1.00  2.22      A   
ATOM    108  C   GLY A  10     -16.451   8.277  10.984  1.00  2.13      A   
ATOM    109  O   GLY A  10     -15.245   8.419  11.162  1.00  2.17      A   
ATOM    110  N   CYS A  11     -16.955   7.821   9.847  1.00  2.04      A   
ATOM    111  HN  CYS A  11     -17.928   7.714   9.760  1.00  2.06      A   
ATOM    112  CA  CYS A  11     -16.096   7.479   8.726  1.00  1.97      A   
ATOM    113  CB  CYS A  11     -16.135   5.974   8.448  1.00  1.88      A   
ATOM    114  SG  CYS A  11     -15.488   4.952   9.793  1.00  2.15      A   
ATOM    115  HG  CYS A  11     -15.252   5.747  10.829  1.00  2.51      A   
ATOM    116  C   CYS A  11     -16.480   8.269   7.481  1.00  2.01      A   
ATOM    117  O   CYS A  11     -17.222   7.785   6.625  1.00  2.07      A   
ATOM    118  N   GLY A  12     -15.976   9.493   7.390  1.00  2.08      A   
ATOM    119  HN  GLY A  12     -15.399   9.830   8.110  1.00  2.13      A   
ATOM    120  CA  GLY A  12     -16.267  10.337   6.247  1.00  2.16      A   
ATOM    121  C   GLY A  12     -15.327  10.082   5.086  1.00  2.09      A   
ATOM    122  O   GLY A  12     -14.681  11.000   4.583  1.00  2.20      A   
ATOM    123  N   LYS A  13     -15.250   8.831   4.653  1.00  1.97      A   
ATOM    124  HN  LYS A  13     -15.808   8.143   5.075  1.00  1.96      A   
ATOM    125  CA  LYS A  13     -14.380   8.463   3.549  1.00  1.92      A   
ATOM    126  CB  LYS A  13     -13.420   7.341   3.953  1.00  1.85      A   
ATOM    127  CG  LYS A  13     -11.949   7.731   3.902  1.00  1.95      A   
ATOM    128  CD  LYS A  13     -11.455   7.883   2.469  1.00  2.03      A   
ATOM    129  CE  LYS A  13     -10.017   8.378   2.429  1.00  2.00      A   
ATOM    130  NZ  LYS A  13      -9.432   8.301   1.063  1.00  2.17      A   
ATOM    131  HZ1 LYS A  13      -8.595   8.913   1.000  1.00  2.46      A   
ATOM    132  HZ2 LYS A  13     -10.126   8.611   0.351  1.00  2.52      A   
ATOM    133  HZ3 LYS A  13      -9.147   7.324   0.848  1.00  2.32      A   
ATOM    134  C   LYS A  13     -15.197   8.055   2.334  1.00  1.90      A   
ATOM    135  O   LYS A  13     -15.888   7.032   2.346  1.00  1.90      A   
ATOM    136  N   VAL A  14     -15.131   8.875   1.298  1.00  1.92      A   
ATOM    137  HN  VAL A  14     -14.576   9.682   1.364  1.00  1.96      A   
ATOM    138  CA  VAL A  14     -15.849   8.611   0.063  1.00  1.93      A   
ATOM    139  CB  VAL A  14     -16.456   9.900  -0.535  1.00  2.06      A   
ATOM    140  CG1 VAL A  14     -17.677   9.571  -1.379  1.00  2.22      A   
ATOM    141  CG2 VAL A  14     -16.807  10.904   0.551  1.00  2.34      A   
ATOM    142  C   VAL A  14     -14.889   8.004  -0.953  1.00  1.87      A   
ATOM    143  O   VAL A  14     -13.840   8.578  -1.246  1.00  1.90      A   
ATOM    144  N   TYR A  15     -15.233   6.837  -1.465  1.00  1.81      A   
ATOM    145  HN  TYR A  15     -16.077   6.417  -1.178  1.00  1.83      A   
ATOM    146  CA  TYR A  15     -14.398   6.159  -2.441  1.00  1.77      A   
ATOM    147  CB  TYR A  15     -14.130   4.719  -2.013  1.00  1.66      A   
ATOM    148  CG  TYR A  15     -13.194   4.604  -0.832  1.00  1.61      A   
ATOM    149  CD1 TYR A  15     -13.673   4.641   0.471  1.00  1.64      A   
ATOM    150  CD2 TYR A  15     -11.829   4.456  -1.020  1.00  1.64      A   
ATOM    151  CE1 TYR A  15     -12.819   4.532   1.550  1.00  1.63      A   
ATOM    152  CE2 TYR A  15     -10.965   4.347   0.052  1.00  1.65      A   
ATOM    153  CZ  TYR A  15     -11.465   4.385   1.334  1.00  1.61      A   
ATOM    154  OH  TYR A  15     -10.610   4.272   2.406  1.00  1.65      A   
ATOM    155  HH  TYR A  15      -9.702   4.437   2.113  1.00  1.67      A   
ATOM    156  C   TYR A  15     -15.025   6.198  -3.828  1.00  1.83      A   
ATOM    157  O   TYR A  15     -16.226   6.438  -3.971  1.00  1.90      A   
ATOM    158  N   GLY A  16     -14.202   5.969  -4.843  1.00  1.84      A   
ATOM    159  HN  GLY A  16     -13.258   5.788  -4.664  1.00  1.82      A   
ATOM    160  CA  GLY A  16     -14.686   5.993  -6.208  1.00  1.93      A   
ATOM    161  C   GLY A  16     -15.397   4.715  -6.603  1.00  1.88      A   
ATOM    162  O   GLY A  16     -16.622   4.688  -6.718  1.00  2.05      A   
ATOM    163  N   LYS A  17     -14.631   3.652  -6.796  1.00  1.77      A   
ATOM    164  HN  LYS A  17     -13.667   3.726  -6.660  1.00  1.78      A   
ATOM    165  CA  LYS A  17     -15.196   2.375  -7.204  1.00  1.78      A   
ATOM    166  CB  LYS A  17     -14.425   1.805  -8.399  1.00  1.86      A   
ATOM    167  CG  LYS A  17     -12.952   1.539  -8.131  1.00  1.86      A   
ATOM    168  CD  LYS A  17     -12.151   1.480  -9.424  1.00  2.16      A   
ATOM    169  CE  LYS A  17     -12.586   0.322 -10.312  1.00  2.61      A   
ATOM    170  NZ  LYS A  17     -11.904   0.350 -11.633  1.00  3.05      A   
ATOM    171  HZ1 LYS A  17     -10.887   0.165 -11.515  1.00  3.34      A   
ATOM    172  HZ2 LYS A  17     -12.021   1.284 -12.075  1.00  3.28      A   
ATOM    173  HZ3 LYS A  17     -12.307  -0.370 -12.265  1.00  3.37      A   
ATOM    174  C   LYS A  17     -15.239   1.377  -6.052  1.00  1.66      A   
ATOM    175  O   LYS A  17     -14.623   1.588  -5.001  1.00  1.56      A   
ATOM    176  N   THR A  18     -15.951   0.279  -6.273  1.00  1.71      A   
ATOM    177  HN  THR A  18     -16.393   0.169  -7.145  1.00  1.82      A   
ATOM    178  CA  THR A  18     -16.110  -0.777  -5.280  1.00  1.66      A   
ATOM    179  CB  THR A  18     -17.020  -1.883  -5.836  1.00  1.80      A   
ATOM    180  OG1 THR A  18     -17.225  -1.641  -7.234  1.00  2.06      A   
ATOM    181  HG1 THR A  18     -17.041  -2.453  -7.730  1.00  2.16      A   
ATOM    182  CG2 THR A  18     -18.363  -1.884  -5.127  1.00  1.90      A   
ATOM    183  C   THR A  18     -14.766  -1.387  -4.884  1.00  1.52      A   
ATOM    184  O   THR A  18     -14.608  -1.894  -3.771  1.00  1.48      A   
ATOM    185  N   SER A  19     -13.800  -1.330  -5.796  1.00  1.49      A   
ATOM    186  HN  SER A  19     -13.996  -0.945  -6.677  1.00  1.56      A   
ATOM    187  CA  SER A  19     -12.466  -1.863  -5.546  1.00  1.42      A   
ATOM    188  CB  SER A  19     -11.673  -1.882  -6.852  1.00  1.46      A   
ATOM    189  OG  SER A  19     -12.545  -2.036  -7.959  1.00  1.71      A   
ATOM    190  HG  SER A  19     -12.594  -2.974  -8.196  1.00  1.83      A   
ATOM    191  C   SER A  19     -11.724  -1.047  -4.483  1.00  1.34      A   
ATOM    192  O   SER A  19     -10.719  -1.493  -3.933  1.00  1.38      A   
ATOM    193  N   HIS A  20     -12.219   0.152  -4.204  1.00  1.33      A   
ATOM    194  HN  HIS A  20     -13.021   0.460  -4.678  1.00  1.41      A   
ATOM    195  CA  HIS A  20     -11.608   1.016  -3.204  1.00  1.28      A   
ATOM    196  CB  HIS A  20     -11.295   2.401  -3.786  1.00  1.35      A   
ATOM    197  CG  HIS A  20      -9.959   2.494  -4.465  1.00  1.22      A   
ATOM    198  ND1 HIS A  20      -9.728   3.287  -5.568  1.00  1.46      A   
ATOM    199  HD1 HIS A  20     -10.377   3.885  -6.001  1.00  1.94      A   
ATOM    200  CD2 HIS A  20      -8.779   1.883  -4.196  1.00  1.54      A   
ATOM    201  CE1 HIS A  20      -8.472   3.155  -5.947  1.00  1.46      A   
ATOM    202  NE2 HIS A  20      -7.868   2.310  -5.134  1.00  1.50      A   
ATOM    203  HE2 HIS A  20      -6.892   2.245  -5.036  1.00  1.87      A   
ATOM    204  C   HIS A  20     -12.499   1.138  -1.970  1.00  1.28      A   
ATOM    205  O   HIS A  20     -12.006   1.241  -0.851  1.00  1.26      A   
ATOM    206  N   LEU A  21     -13.812   1.101  -2.183  1.00  1.35      A   
ATOM    207  HN  LEU A  21     -14.142   0.998  -3.099  1.00  1.41      A   
ATOM    208  CA  LEU A  21     -14.780   1.215  -1.093  1.00  1.39      A   
ATOM    209  CB  LEU A  21     -16.202   1.328  -1.667  1.00  1.51      A   
ATOM    210  CG  LEU A  21     -17.330   1.745  -0.709  1.00  1.60      A   
ATOM    211  CD1 LEU A  21     -17.935   0.538  -0.005  1.00  1.54      A   
ATOM    212  CD2 LEU A  21     -16.854   2.780   0.297  1.00  1.73      A   
ATOM    213  C   LEU A  21     -14.682   0.037  -0.124  1.00  1.32      A   
ATOM    214  O   LEU A  21     -14.667   0.218   1.094  1.00  1.31      A   
ATOM    215  N   ARG A  22     -14.593  -1.167  -0.676  1.00  1.31      A   
ATOM    216  HN  ARG A  22     -14.584  -1.245  -1.653  1.00  1.35      A   
ATOM    217  CA  ARG A  22     -14.515  -2.378   0.138  1.00  1.28      A   
ATOM    218  CB  ARG A  22     -14.623  -3.633  -0.727  1.00  1.33      A   
ATOM    219  CG  ARG A  22     -16.023  -3.889  -1.263  1.00  1.48      A   
ATOM    220  CD  ARG A  22     -16.060  -5.122  -2.149  1.00  1.56      A   
ATOM    221  NE  ARG A  22     -15.304  -4.932  -3.388  1.00  1.60      A   
ATOM    222  HE  ARG A  22     -14.818  -4.083  -3.493  1.00  1.93      A   
ATOM    223  CZ  ARG A  22     -15.245  -5.836  -4.365  1.00  1.73      A   
ATOM    224  NH1 ARG A  22     -15.898  -6.986  -4.246  1.00  2.17      A   
ATOM    225 HH11 ARG A  22     -16.437  -7.175  -3.420  1.00  2.33      A   
ATOM    226 HH12 ARG A  22     -15.857  -7.672  -4.978  1.00  2.60      A   
ATOM    227  NH2 ARG A  22     -14.534  -5.590  -5.458  1.00  1.96      A   
ATOM    228 HH21 ARG A  22     -14.041  -4.725  -5.555  1.00  2.19      A   
ATOM    229 HH22 ARG A  22     -14.488  -6.272  -6.200  1.00  2.19      A   
ATOM    230  C   ARG A  22     -13.259  -2.420   1.005  1.00  1.19      A   
ATOM    231  O   ARG A  22     -13.208  -3.149   1.995  1.00  1.17      A   
ATOM    232  N   ALA A  23     -12.254  -1.630   0.640  1.00  1.18      A   
ATOM    233  HN  ALA A  23     -12.355  -1.061  -0.152  1.00  1.24      A   
ATOM    234  CA  ALA A  23     -11.010  -1.586   1.397  1.00  1.15      A   
ATOM    235  CB  ALA A  23      -9.962  -0.760   0.666  1.00  1.20      A   
ATOM    236  C   ALA A  23     -11.242  -1.042   2.804  1.00  1.13      A   
ATOM    237  O   ALA A  23     -10.748  -1.600   3.785  1.00  1.15      A   
ATOM    238  N   HIS A  24     -12.018   0.031   2.904  1.00  1.18      A   
ATOM    239  HN  HIS A  24     -12.406   0.422   2.091  1.00  1.23      A   
ATOM    240  CA  HIS A  24     -12.309   0.634   4.197  1.00  1.23      A   
ATOM    241  CB  HIS A  24     -12.659   2.113   4.044  1.00  1.40      A   
ATOM    242  CG  HIS A  24     -12.203   2.958   5.194  1.00  1.61      A   
ATOM    243  ND1 HIS A  24     -11.078   3.752   5.146  1.00  1.69      A   
ATOM    244  HD1 HIS A  24     -10.465   3.846   4.373  1.00  1.74      A   
ATOM    245  CD2 HIS A  24     -12.723   3.124   6.433  1.00  1.99      A   
ATOM    246  CE1 HIS A  24     -10.927   4.367   6.303  1.00  1.94      A   
ATOM    247  NE2 HIS A  24     -11.911   4.004   7.101  1.00  2.12      A   
ATOM    248  HE2 HIS A  24     -11.960   4.210   8.061  1.00  2.44      A   
ATOM    249  C   HIS A  24     -13.443  -0.109   4.888  1.00  1.21      A   
ATOM    250  O   HIS A  24     -13.600  -0.032   6.108  1.00  1.23      A   
ATOM    251  N   LEU A  25     -14.233  -0.823   4.100  1.00  1.20      A   
ATOM    252  HN  LEU A  25     -14.070  -0.824   3.133  1.00  1.21      A   
ATOM    253  CA  LEU A  25     -15.345  -1.593   4.635  1.00  1.21      A   
ATOM    254  CB  LEU A  25     -16.231  -2.132   3.510  1.00  1.26      A   
ATOM    255  CG  LEU A  25     -17.517  -2.842   3.941  1.00  1.38      A   
ATOM    256  CD1 LEU A  25     -18.442  -1.882   4.671  1.00  1.55      A   
ATOM    257  CD2 LEU A  25     -18.220  -3.457   2.740  1.00  1.49      A   
ATOM    258  C   LEU A  25     -14.810  -2.738   5.483  1.00  1.12      A   
ATOM    259  O   LEU A  25     -15.224  -2.922   6.627  1.00  1.13      A   
ATOM    260  N   ARG A  26     -13.861  -3.486   4.928  1.00  1.08      A   
ATOM    261  HN  ARG A  26     -13.559  -3.278   4.015  1.00  1.10      A   
ATOM    262  CA  ARG A  26     -13.258  -4.609   5.638  1.00  1.03      A   
ATOM    263  CB  ARG A  26     -12.284  -5.373   4.737  1.00  1.07      A   
ATOM    264  CG  ARG A  26     -12.941  -6.042   3.539  1.00  1.20      A   
ATOM    265  CD  ARG A  26     -12.142  -7.245   3.057  1.00  1.24      A   
ATOM    266  NE  ARG A  26     -10.945  -6.871   2.300  1.00  1.23      A   
ATOM    267  HE  ARG A  26     -10.233  -6.404   2.789  1.00  1.56      A   
ATOM    268  CZ  ARG A  26     -10.760  -7.161   1.008  1.00  1.28      A   
ATOM    269  NH1 ARG A  26     -11.729  -7.756   0.316  1.00  1.44      A   
ATOM    270 HH11 ARG A  26     -12.600  -7.984   0.761  1.00  1.49      A   
ATOM    271 HH12 ARG A  26     -11.597  -7.989  -0.652  1.00  1.80      A   
ATOM    272  NH2 ARG A  26      -9.614  -6.844   0.412  1.00  1.68      A   
ATOM    273 HH21 ARG A  26      -8.880  -6.389   0.935  1.00  1.95      A   
ATOM    274 HH22 ARG A  26      -9.470  -7.059  -0.557  1.00  1.93      A   
ATOM    275  C   ARG A  26     -12.544  -4.127   6.899  1.00  0.99      A   
ATOM    276  O   ARG A  26     -12.400  -4.875   7.867  1.00  0.96      A   
ATOM    277  N   TRP A  27     -12.127  -2.865   6.876  1.00  1.05      A   
ATOM    278  HN  TRP A  27     -12.286  -2.332   6.067  1.00  1.11      A   
ATOM    279  CA  TRP A  27     -11.432  -2.243   7.997  1.00  1.10      A   
ATOM    280  CB  TRP A  27     -11.019  -0.823   7.611  1.00  1.23      A   
ATOM    281  CG  TRP A  27      -9.542  -0.572   7.618  1.00  1.23      A   
ATOM    282  CD1 TRP A  27      -8.643  -0.926   6.652  1.00  1.54      A   
ATOM    283  CD2 TRP A  27      -8.793   0.106   8.634  1.00  1.70      A   
ATOM    284  NE1 TRP A  27      -7.383  -0.509   7.004  1.00  1.82      A   
ATOM    285  HE1 TRP A  27      -6.567  -0.639   6.471  1.00  2.21      A   
ATOM    286  CE2 TRP A  27      -7.448   0.127   8.217  1.00  1.92      A   
ATOM    287  CE3 TRP A  27      -9.130   0.697   9.855  1.00  2.41      A   
ATOM    288  CZ2 TRP A  27      -6.440   0.718   8.976  1.00  2.59      A   
ATOM    289  CZ3 TRP A  27      -8.130   1.281  10.607  1.00  3.14      A   
ATOM    290  CH2 TRP A  27      -6.801   1.288  10.165  1.00  3.15      A   
ATOM    291  C   TRP A  27     -12.315  -2.180   9.244  1.00  1.12      A   
ATOM    292  O   TRP A  27     -11.836  -2.353  10.363  1.00  1.20      A   
ATOM    293  N   HIS A  28     -13.608  -1.932   9.048  1.00  1.15      A   
ATOM    294  HN  HIS A  28     -13.940  -1.814   8.133  1.00  1.16      A   
ATOM    295  CA  HIS A  28     -14.543  -1.832  10.167  1.00  1.22      A   
ATOM    296  CB  HIS A  28     -15.467  -0.620  10.011  1.00  1.32      A   
ATOM    297  CG  HIS A  28     -15.182   0.476  10.992  1.00  1.49      A   
ATOM    298  ND1 HIS A  28     -16.089   0.900  11.938  1.00  1.75      A   
ATOM    299  HD1 HIS A  28     -16.995   0.539  12.073  1.00  2.01      A   
ATOM    300  CD2 HIS A  28     -14.075   1.232  11.173  1.00  1.93      A   
ATOM    301  CE1 HIS A  28     -15.551   1.867  12.654  1.00  2.03      A   
ATOM    302  NE2 HIS A  28     -14.327   2.089  12.213  1.00  2.15      A   
ATOM    303  HE2 HIS A  28     -13.634   2.578  12.716  1.00  2.55      A   
ATOM    304  C   HIS A  28     -15.364  -3.104  10.344  1.00  1.19      A   
ATOM    305  O   HIS A  28     -16.148  -3.219  11.288  1.00  1.34      A   
ATOM    306  N   THR A  29     -15.191  -4.050   9.434  1.00  1.10      A   
ATOM    307  HN  THR A  29     -14.564  -3.897   8.696  1.00  1.09      A   
ATOM    308  CA  THR A  29     -15.916  -5.310   9.502  1.00  1.11      A   
ATOM    309  CB  THR A  29     -16.456  -5.720   8.113  1.00  1.11      A   
ATOM    310  OG1 THR A  29     -17.078  -4.585   7.495  1.00  1.26      A   
ATOM    311  HG1 THR A  29     -16.400  -3.957   7.217  1.00  1.50      A   
ATOM    312  CG2 THR A  29     -17.485  -6.834   8.234  1.00  1.43      A   
ATOM    313  C   THR A  29     -15.022  -6.414  10.068  1.00  1.08      A   
ATOM    314  O   THR A  29     -15.504  -7.438  10.546  1.00  1.18      A   
ATOM    315  N   GLY A  30     -13.713  -6.186  10.028  1.00  1.01      A   
ATOM    316  HN  GLY A  30     -13.385  -5.348   9.645  1.00  1.00      A   
ATOM    317  CA  GLY A  30     -12.772  -7.163  10.540  1.00  1.01      A   
ATOM    318  C   GLY A  30     -12.635  -8.353   9.614  1.00  0.96      A   
ATOM    319  O   GLY A  30     -12.590  -9.495  10.063  1.00  1.04      A   
ATOM    320  N   GLU A  31     -12.572  -8.082   8.318  1.00  0.91      A   
ATOM    321  HN  GLU A  31     -12.605  -7.147   8.024  1.00  0.94      A   
ATOM    322  CA  GLU A  31     -12.448  -9.133   7.322  1.00  0.90      A   
ATOM    323  CB  GLU A  31     -13.551  -8.983   6.268  1.00  0.95      A   
ATOM    324  CG  GLU A  31     -13.605 -10.108   5.247  1.00  1.20      A   
ATOM    325  CD  GLU A  31     -14.774  -9.980   4.292  1.00  1.35      A   
ATOM    326  OE1 GLU A  31     -14.577  -9.470   3.170  1.00  1.82      A   
ATOM    327  OE2 GLU A  31     -15.896 -10.391   4.659  1.00  1.82      A   
ATOM    328  C   GLU A  31     -11.071  -9.096   6.665  1.00  0.84      A   
ATOM    329  O   GLU A  31     -10.735  -8.144   5.960  1.00  0.84      A   
ATOM    330  N   ARG A  32     -10.273 -10.129   6.913  1.00  0.83      A   
ATOM    331  HN  ARG A  32     -10.598 -10.857   7.490  1.00  0.90      A   
ATOM    332  CA  ARG A  32      -8.932 -10.224   6.344  1.00  0.79      A   
ATOM    333  CB  ARG A  32      -7.865  -9.996   7.420  1.00  0.82      A   
ATOM    334  CG  ARG A  32      -7.773  -8.558   7.904  1.00  0.88      A   
ATOM    335  CD  ARG A  32      -6.664  -8.377   8.927  1.00  1.04      A   
ATOM    336  NE  ARG A  32      -7.017  -8.934  10.233  1.00  1.37      A   
ATOM    337  HE  ARG A  32      -6.877  -9.901  10.363  1.00  1.73      A   
ATOM    338  CZ  ARG A  32      -7.510  -8.213  11.241  1.00  1.78      A   
ATOM    339  NH1 ARG A  32      -7.697  -6.903  11.102  1.00  2.06      A   
ATOM    340 HH11 ARG A  32      -7.468  -6.448  10.235  1.00  1.97      A   
ATOM    341 HH12 ARG A  32      -8.063  -6.358  11.863  1.00  2.61      A   
ATOM    342  NH2 ARG A  32      -7.822  -8.805  12.388  1.00  2.38      A   
ATOM    343 HH21 ARG A  32      -7.695  -9.797  12.498  1.00  2.60      A   
ATOM    344 HH22 ARG A  32      -8.170  -8.263  13.157  1.00  2.80      A   
ATOM    345  C   ARG A  32      -8.739 -11.580   5.668  1.00  0.81      A   
ATOM    346  O   ARG A  32      -8.353 -12.557   6.309  1.00  0.86      A   
ATOM    347  N   PRO A  33      -9.025 -11.655   4.357  1.00  0.81      A   
ATOM    348  CA  PRO A  33      -8.909 -12.895   3.587  1.00  0.87      A   
ATOM    349  CB  PRO A  33      -9.912 -12.662   2.461  1.00  0.94      A   
ATOM    350  CG  PRO A  33      -9.863 -11.190   2.213  1.00  0.89      A   
ATOM    351  CD  PRO A  33      -9.510 -10.538   3.526  1.00  0.80      A   
ATOM    352  C   PRO A  33      -7.512 -13.131   3.005  1.00  0.83      A   
ATOM    353  O   PRO A  33      -7.244 -14.187   2.428  1.00  0.89      A   
ATOM    354  N   PHE A  34      -6.626 -12.159   3.149  1.00  0.77      A   
ATOM    355  HN  PHE A  34      -6.877 -11.340   3.629  1.00  0.77      A   
ATOM    356  CA  PHE A  34      -5.276 -12.294   2.622  1.00  0.74      A   
ATOM    357  CB  PHE A  34      -4.733 -10.945   2.143  1.00  0.71      A   
ATOM    358  CG  PHE A  34      -5.394 -10.444   0.888  1.00  0.75      A   
ATOM    359  CD1 PHE A  34      -6.517  -9.638   0.954  1.00  0.82      A   
ATOM    360  CD2 PHE A  34      -4.891 -10.783  -0.356  1.00  0.84      A   
ATOM    361  CE1 PHE A  34      -7.128  -9.178  -0.196  1.00  0.93      A   
ATOM    362  CE2 PHE A  34      -5.496 -10.329  -1.513  1.00  0.97      A   
ATOM    363  CZ  PHE A  34      -6.617  -9.524  -1.432  1.00  0.99      A   
ATOM    364  C   PHE A  34      -4.354 -12.911   3.662  1.00  0.74      A   
ATOM    365  O   PHE A  34      -3.962 -12.255   4.623  1.00  0.77      A   
ATOM    366  N   MET A  35      -4.032 -14.180   3.475  1.00  0.80      A   
ATOM    367  HN  MET A  35      -4.383 -14.653   2.691  1.00  0.86      A   
ATOM    368  CA  MET A  35      -3.158 -14.890   4.400  1.00  0.83      A   
ATOM    369  CB  MET A  35      -3.799 -16.205   4.872  1.00  0.91      A   
ATOM    370  CG  MET A  35      -4.908 -16.742   3.972  1.00  1.09      A   
ATOM    371  SD  MET A  35      -4.323 -17.222   2.333  1.00  1.40      A   
ATOM    372  CE  MET A  35      -3.266 -18.610   2.742  1.00  1.68      A   
ATOM    373  C   MET A  35      -1.792 -15.153   3.778  1.00  0.83      A   
ATOM    374  O   MET A  35      -1.660 -15.235   2.558  1.00  0.84      A   
ATOM    375  N   CYS A  36      -0.777 -15.277   4.624  1.00  0.92      A   
ATOM    376  HN  CYS A  36      -0.942 -15.192   5.584  1.00  1.04      A   
ATOM    377  CA  CYS A  36       0.576 -15.534   4.162  1.00  0.95      A   
ATOM    378  CB  CYS A  36       1.574 -15.245   5.283  1.00  1.15      A   
ATOM    379  SG  CYS A  36       1.412 -13.603   6.029  1.00  1.51      A   
ATOM    380  HG  CYS A  36       0.205 -13.515   6.575  1.00  1.30      A   
ATOM    381  C   CYS A  36       0.716 -16.980   3.687  1.00  1.01      A   
ATOM    382  O   CYS A  36       0.832 -17.898   4.499  1.00  1.29      A   
ATOM    383  N   THR A  37       0.674 -17.171   2.370  1.00  1.01      A   
ATOM    384  HN  THR A  37       0.529 -16.397   1.779  1.00  1.06      A   
ATOM    385  CA  THR A  37       0.793 -18.496   1.770  1.00  1.19      A   
ATOM    386  CB  THR A  37       0.343 -18.457   0.299  1.00  1.46      A   
ATOM    387  OG1 THR A  37      -0.112 -17.132  -0.010  1.00  1.58      A   
ATOM    388  HG1 THR A  37      -0.886 -17.182  -0.584  1.00  1.88      A   
ATOM    389  CG2 THR A  37      -0.783 -19.449   0.057  1.00  1.86      A   
ATOM    390  C   THR A  37       2.226 -19.030   1.840  1.00  1.15      A   
ATOM    391  O   THR A  37       2.447 -20.239   1.901  1.00  1.28      A   
ATOM    392  N   TRP A  38       3.197 -18.126   1.820  1.00  1.12      A   
ATOM    393  HN  TRP A  38       2.966 -17.177   1.759  1.00  1.14      A   
ATOM    394  CA  TRP A  38       4.600 -18.516   1.886  1.00  1.22      A   
ATOM    395  CB  TRP A  38       5.501 -17.377   1.393  1.00  1.36      A   
ATOM    396  CG  TRP A  38       5.451 -17.179  -0.094  1.00  1.48      A   
ATOM    397  CD1 TRP A  38       4.422 -16.645  -0.820  1.00  1.99      A   
ATOM    398  CD2 TRP A  38       6.476 -17.511  -1.040  1.00  1.55      A   
ATOM    399  NE1 TRP A  38       4.742 -16.635  -2.158  1.00  2.06      A   
ATOM    400  HE1 TRP A  38       4.162 -16.302  -2.882  1.00  2.47      A   
ATOM    401  CE2 TRP A  38       5.998 -17.159  -2.318  1.00  1.75      A   
ATOM    402  CE3 TRP A  38       7.749 -18.074  -0.928  1.00  1.99      A   
ATOM    403  CZ2 TRP A  38       6.753 -17.353  -3.474  1.00  2.01      A   
ATOM    404  CZ3 TRP A  38       8.494 -18.264  -2.075  1.00  2.48      A   
ATOM    405  CH2 TRP A  38       7.995 -17.906  -3.332  1.00  2.36      A   
ATOM    406  C   TRP A  38       4.974 -18.936   3.307  1.00  1.22      A   
ATOM    407  O   TRP A  38       5.079 -20.125   3.608  1.00  1.45      A   
ATOM    408  N   SER A  39       5.156 -17.958   4.177  1.00  1.18      A   
ATOM    409  HN  SER A  39       5.055 -17.031   3.886  1.00  1.29      A   
ATOM    410  CA  SER A  39       5.497 -18.229   5.561  1.00  1.21      A   
ATOM    411  CB  SER A  39       6.510 -17.196   6.054  1.00  1.27      A   
ATOM    412  OG  SER A  39       7.462 -16.907   5.043  1.00  1.46      A   
ATOM    413  HG  SER A  39       7.687 -17.722   4.576  1.00  1.72      A   
ATOM    414  C   SER A  39       4.232 -18.184   6.407  1.00  1.15      A   
ATOM    415  O   SER A  39       3.685 -17.108   6.665  1.00  1.12      A   
ATOM    416  N   TYR A  40       3.755 -19.351   6.815  1.00  1.18      A   
ATOM    417  HN  TYR A  40       4.235 -20.175   6.576  1.00  1.25      A   
ATOM    418  CA  TYR A  40       2.542 -19.443   7.617  1.00  1.16      A   
ATOM    419  CB  TYR A  40       1.991 -20.869   7.610  1.00  1.24      A   
ATOM    420  CG  TYR A  40       0.780 -21.054   6.722  1.00  1.33      A   
ATOM    421  CD1 TYR A  40       0.908 -21.132   5.341  1.00  1.50      A   
ATOM    422  CD2 TYR A  40      -0.493 -21.150   7.267  1.00  1.48      A   
ATOM    423  CE1 TYR A  40      -0.197 -21.298   4.528  1.00  1.70      A   
ATOM    424  CE2 TYR A  40      -1.603 -21.317   6.463  1.00  1.69      A   
ATOM    425  CZ  TYR A  40      -1.450 -21.389   5.094  1.00  1.75      A   
ATOM    426  OH  TYR A  40      -2.555 -21.561   4.288  1.00  2.03      A   
ATOM    427  HH  TYR A  40      -3.319 -21.130   4.689  1.00  2.20      A   
ATOM    428  C   TYR A  40       2.759 -18.948   9.044  1.00  1.18      A   
ATOM    429  O   TYR A  40       2.983 -19.732   9.963  1.00  1.27      A   
ATOM    430  N   CYS A  41       2.719 -17.635   9.213  1.00  1.13      A   
ATOM    431  HN  CYS A  41       2.594 -17.058   8.430  1.00  1.10      A   
ATOM    432  CA  CYS A  41       2.888 -17.028  10.523  1.00  1.17      A   
ATOM    433  CB  CYS A  41       3.515 -15.639  10.380  1.00  1.18      A   
ATOM    434  SG  CYS A  41       2.689 -14.572   9.174  1.00  1.53      A   
ATOM    435  HG  CYS A  41       3.186 -14.844   7.976  1.00  1.98      A   
ATOM    436  C   CYS A  41       1.536 -16.929  11.221  1.00  1.14      A   
ATOM    437  O   CYS A  41       1.447 -16.965  12.449  1.00  1.22      A   
ATOM    438  N   GLY A  42       0.485 -16.808  10.419  1.00  1.09      A   
ATOM    439  HN  GLY A  42       0.623 -16.787   9.450  1.00  1.09      A   
ATOM    440  CA  GLY A  42      -0.856 -16.716  10.956  1.00  1.08      A   
ATOM    441  C   GLY A  42      -1.470 -15.344  10.773  1.00  1.02      A   
ATOM    442  O   GLY A  42      -2.687 -15.191  10.848  1.00  1.18      A   
ATOM    443  N   LYS A  43      -0.633 -14.343  10.542  1.00  0.98      A   
ATOM    444  HN  LYS A  43       0.328 -14.521  10.497  1.00  1.13      A   
ATOM    445  CA  LYS A  43      -1.123 -12.983  10.356  1.00  0.94      A   
ATOM    446  CB  LYS A  43      -0.022 -11.940  10.584  1.00  1.01      A   
ATOM    447  CG  LYS A  43      -0.548 -10.511  10.616  1.00  1.11      A   
ATOM    448  CD  LYS A  43       0.560  -9.490  10.823  1.00  1.16      A   
ATOM    449  CE  LYS A  43      -0.015  -8.081  10.905  1.00  1.61      A   
ATOM    450  NZ  LYS A  43       1.028  -7.041  11.123  1.00  1.77      A   
ATOM    451  HZ1 LYS A  43       1.671  -6.993  10.306  1.00  2.08      A   
ATOM    452  HZ2 LYS A  43       1.583  -7.260  11.973  1.00  2.11      A   
ATOM    453  HZ3 LYS A  43       0.579  -6.109  11.245  1.00  2.15      A   
ATOM    454  C   LYS A  43      -1.753 -12.798   8.981  1.00  0.84      A   
ATOM    455  O   LYS A  43      -1.167 -13.163   7.955  1.00  0.87      A   
ATOM    456  N   ARG A  44      -2.949 -12.235   8.973  1.00  0.81      A   
ATOM    457  HN  ARG A  44      -3.354 -11.971   9.825  1.00  0.86      A   
ATOM    458  CA  ARG A  44      -3.675 -11.980   7.740  1.00  0.76      A   
ATOM    459  CB  ARG A  44      -5.080 -12.577   7.813  1.00  0.82      A   
ATOM    460  CG  ARG A  44      -5.116 -14.093   7.721  1.00  0.96      A   
ATOM    461  CD  ARG A  44      -6.494 -14.627   8.066  1.00  0.99      A   
ATOM    462  NE  ARG A  44      -6.829 -14.383   9.467  1.00  1.22      A   
ATOM    463  HE  ARG A  44      -6.176 -14.675  10.140  1.00  1.42      A   
ATOM    464  CZ  ARG A  44      -7.953 -13.802   9.876  1.00  1.56      A   
ATOM    465  NH1 ARG A  44      -8.839 -13.364   8.993  1.00  1.62      A   
ATOM    466 HH11 ARG A  44      -8.664 -13.464   8.009  1.00  1.45      A   
ATOM    467 HH12 ARG A  44      -9.690 -12.935   9.305  1.00  2.01      A   
ATOM    468  NH2 ARG A  44      -8.181 -13.635  11.171  1.00  2.10      A   
ATOM    469 HH21 ARG A  44      -7.504 -13.943  11.844  1.00  2.25      A   
ATOM    470 HH22 ARG A  44      -9.031 -13.207  11.484  1.00  2.45      A   
ATOM    471  C   ARG A  44      -3.753 -10.481   7.490  1.00  0.71      A   
ATOM    472  O   ARG A  44      -3.629  -9.684   8.422  1.00  0.76      A   
ATOM    473  N   PHE A  45      -3.955 -10.101   6.237  1.00  0.67      A   
ATOM    474  HN  PHE A  45      -4.049 -10.789   5.538  1.00  0.69      A   
ATOM    475  CA  PHE A  45      -4.034  -8.697   5.864  1.00  0.66      A   
ATOM    476  CB  PHE A  45      -2.812  -8.297   5.038  1.00  0.67      A   
ATOM    477  CG  PHE A  45      -1.539  -8.275   5.832  1.00  0.88      A   
ATOM    478  CD1 PHE A  45      -0.706  -9.379   5.869  1.00  1.14      A   
ATOM    479  CD2 PHE A  45      -1.180  -7.146   6.548  1.00  1.10      A   
ATOM    480  CE1 PHE A  45       0.461  -9.360   6.604  1.00  1.43      A   
ATOM    481  CE2 PHE A  45      -0.014  -7.119   7.285  1.00  1.40      A   
ATOM    482  CZ  PHE A  45       0.808  -8.229   7.313  1.00  1.51      A   
ATOM    483  C   PHE A  45      -5.315  -8.373   5.103  1.00  0.67      A   
ATOM    484  O   PHE A  45      -6.028  -9.268   4.643  1.00  0.69      A   
ATOM    485  N   THR A  46      -5.596  -7.081   4.983  1.00  0.72      A   
ATOM    486  HN  THR A  46      -4.994  -6.422   5.390  1.00  0.74      A   
ATOM    487  CA  THR A  46      -6.780  -6.600   4.295  1.00  0.77      A   
ATOM    488  CB  THR A  46      -7.209  -5.246   4.889  1.00  0.88      A   
ATOM    489  OG1 THR A  46      -6.088  -4.671   5.582  1.00  1.09      A   
ATOM    490  HG1 THR A  46      -6.399  -4.010   6.213  1.00  1.38      A   
ATOM    491  CG2 THR A  46      -8.361  -5.428   5.864  1.00  1.06      A   
ATOM    492  C   THR A  46      -6.532  -6.433   2.794  1.00  0.78      A   
ATOM    493  O   THR A  46      -7.478  -6.302   2.012  1.00  0.90      A   
ATOM    494  N   ARG A  47      -5.264  -6.440   2.391  1.00  0.73      A   
ATOM    495  HN  ARG A  47      -4.552  -6.566   3.054  1.00  0.70      A   
ATOM    496  CA  ARG A  47      -4.901  -6.281   0.985  1.00  0.79      A   
ATOM    497  CB  ARG A  47      -4.628  -4.811   0.661  1.00  0.96      A   
ATOM    498  CG  ARG A  47      -5.866  -3.962   0.436  1.00  1.37      A   
ATOM    499  CD  ARG A  47      -5.506  -2.487   0.368  1.00  1.42      A   
ATOM    500  NE  ARG A  47      -4.771  -2.061   1.555  1.00  1.53      A   
ATOM    501  HE  ARG A  47      -3.949  -2.574   1.791  1.00  1.81      A   
ATOM    502  CZ  ARG A  47      -5.138  -1.055   2.343  1.00  1.92      A   
ATOM    503  NH1 ARG A  47      -6.185  -0.296   2.024  1.00  2.04      A   
ATOM    504 HH11 ARG A  47      -6.702  -0.482   1.192  1.00  1.94      A   
ATOM    505 HH12 ARG A  47      -6.446   0.482   2.607  1.00  2.54      A   
ATOM    506  NH2 ARG A  47      -4.439  -0.800   3.435  1.00  2.63      A   
ATOM    507 HH21 ARG A  47      -3.634  -1.360   3.662  1.00  2.87      A   
ATOM    508 HH22 ARG A  47      -4.699  -0.046   4.042  1.00  3.10      A   
ATOM    509  C   ARG A  47      -3.668  -7.106   0.642  1.00  0.69      A   
ATOM    510  O   ARG A  47      -3.006  -7.647   1.530  1.00  0.68      A   
ATOM    511  N   SER A  48      -3.362  -7.187  -0.646  1.00  0.73      A   
ATOM    512  HN  SER A  48      -3.929  -6.731  -1.305  1.00  0.82      A   
ATOM    513  CA  SER A  48      -2.210  -7.941  -1.115  1.00  0.73      A   
ATOM    514  CB  SER A  48      -2.406  -8.304  -2.587  1.00  0.90      A   
ATOM    515  OG  SER A  48      -2.856  -7.175  -3.322  1.00  1.03      A   
ATOM    516  HG  SER A  48      -2.285  -7.051  -4.091  1.00  1.28      A   
ATOM    517  C   SER A  48      -0.926  -7.132  -0.946  1.00  0.68      A   
ATOM    518  O   SER A  48       0.159  -7.694  -0.802  1.00  0.71      A   
ATOM    519  N   ASP A  49      -1.062  -5.809  -0.963  1.00  0.69      A   
ATOM    520  HN  ASP A  49      -1.953  -5.429  -1.083  1.00  0.72      A   
ATOM    521  CA  ASP A  49       0.078  -4.909  -0.816  1.00  0.74      A   
ATOM    522  CB  ASP A  49      -0.361  -3.451  -0.958  1.00  0.88      A   
ATOM    523  CG  ASP A  49       0.312  -2.746  -2.118  1.00  1.22      A   
ATOM    524  OD1 ASP A  49      -0.193  -2.863  -3.255  1.00  1.80      A   
ATOM    525  OD2 ASP A  49       1.343  -2.066  -1.902  1.00  1.89      A   
ATOM    526  C   ASP A  49       0.750  -5.111   0.532  1.00  0.71      A   
ATOM    527  O   ASP A  49       1.953  -5.366   0.609  1.00  0.80      A   
ATOM    528  N   GLU A  50      -0.040  -5.002   1.590  1.00  0.74      A   
ATOM    529  HN  GLU A  50      -0.988  -4.776   1.461  1.00  0.82      A   
ATOM    530  CA  GLU A  50       0.462  -5.183   2.942  1.00  0.81      A   
ATOM    531  CB  GLU A  50      -0.617  -4.825   3.965  1.00  0.95      A   
ATOM    532  CG  GLU A  50      -0.851  -3.329   4.138  1.00  1.47      A   
ATOM    533  CD  GLU A  50      -1.373  -2.649   2.884  1.00  1.93      A   
ATOM    534  OE1 GLU A  50      -2.367  -3.146   2.304  1.00  2.30      A   
ATOM    535  OE2 GLU A  50      -0.792  -1.618   2.479  1.00  2.40      A   
ATOM    536  C   GLU A  50       0.942  -6.616   3.147  1.00  0.74      A   
ATOM    537  O   GLU A  50       1.897  -6.865   3.881  1.00  0.80      A   
ATOM    538  N   LEU A  51       0.273  -7.555   2.480  1.00  0.68      A   
ATOM    539  HN  LEU A  51      -0.488  -7.291   1.923  1.00  0.67      A   
ATOM    540  CA  LEU A  51       0.633  -8.965   2.563  1.00  0.69      A   
ATOM    541  CB  LEU A  51      -0.385  -9.823   1.804  1.00  0.71      A   
ATOM    542  CG  LEU A  51      -0.176 -11.340   1.854  1.00  0.82      A   
ATOM    543  CD1 LEU A  51      -0.382 -11.868   3.264  1.00  1.03      A   
ATOM    544  CD2 LEU A  51      -1.107 -12.042   0.876  1.00  0.89      A   
ATOM    545  C   LEU A  51       2.035  -9.183   1.999  1.00  0.68      A   
ATOM    546  O   LEU A  51       2.877  -9.824   2.630  1.00  0.75      A   
ATOM    547  N   GLN A  52       2.281  -8.622   0.817  1.00  0.66      A   
ATOM    548  HN  GLN A  52       1.562  -8.128   0.367  1.00  0.66      A   
ATOM    549  CA  GLN A  52       3.579  -8.735   0.161  1.00  0.72      A   
ATOM    550  CB  GLN A  52       3.561  -8.022  -1.195  1.00  0.83      A   
ATOM    551  CG  GLN A  52       2.993  -8.849  -2.336  1.00  1.26      A   
ATOM    552  CD  GLN A  52       3.230  -8.198  -3.685  1.00  1.74      A   
ATOM    553  OE1 GLN A  52       4.270  -8.405  -4.314  1.00  2.42      A   
ATOM    554  NE2 GLN A  52       2.273  -7.406  -4.139  1.00  1.99      A   
ATOM    555 HE21 GLN A  52       1.470  -7.284  -3.590  1.00  1.94      A   
ATOM    556 HE22 GLN A  52       2.401  -6.975  -5.013  1.00  2.55      A   
ATOM    557  C   GLN A  52       4.676  -8.143   1.035  1.00  0.73      A   
ATOM    558  O   GLN A  52       5.775  -8.688   1.126  1.00  0.79      A   
ATOM    559  N   ARG A  53       4.358  -7.038   1.699  1.00  0.73      A   
ATOM    560  HN  ARG A  53       3.451  -6.670   1.603  1.00  0.72      A   
ATOM    561  CA  ARG A  53       5.309  -6.353   2.570  1.00  0.83      A   
ATOM    562  CB  ARG A  53       4.729  -5.022   3.058  1.00  0.95      A   
ATOM    563  CG  ARG A  53       4.555  -3.998   1.949  1.00  1.40      A   
ATOM    564  CD  ARG A  53       3.546  -2.921   2.317  1.00  1.62      A   
ATOM    565  NE  ARG A  53       3.052  -2.228   1.124  1.00  1.68      A   
ATOM    566  HE  ARG A  53       2.436  -2.728   0.540  1.00  2.09      A   
ATOM    567  CZ  ARG A  53       3.414  -0.997   0.767  1.00  1.99      A   
ATOM    568  NH1 ARG A  53       4.176  -0.262   1.569  1.00  2.20      A   
ATOM    569 HH11 ARG A  53       4.479  -0.627   2.450  1.00  2.24      A   
ATOM    570 HH12 ARG A  53       4.457   0.674   1.291  1.00  2.73      A   
ATOM    571  NH2 ARG A  53       2.982  -0.488  -0.379  1.00  2.72      A   
ATOM    572 HH21 ARG A  53       2.371  -1.032  -0.980  1.00  3.09      A   
ATOM    573 HH22 ARG A  53       3.276   0.431  -0.663  1.00  3.17      A   
ATOM    574  C   ARG A  53       5.735  -7.228   3.748  1.00  0.86      A   
ATOM    575  O   ARG A  53       6.831  -7.074   4.280  1.00  0.99      A   
ATOM    576  N   HIS A  54       4.871  -8.156   4.142  1.00  0.82      A   
ATOM    577  HN  HIS A  54       4.010  -8.238   3.678  1.00  0.78      A   
ATOM    578  CA  HIS A  54       5.173  -9.052   5.252  1.00  0.92      A   
ATOM    579  CB  HIS A  54       3.921  -9.303   6.094  1.00  1.04      A   
ATOM    580  CG  HIS A  54       4.209  -9.774   7.488  1.00  1.53      A   
ATOM    581  ND1 HIS A  54       4.450  -8.917   8.539  1.00  1.96      A   
ATOM    582  HD1 HIS A  54       4.458  -7.934   8.490  1.00  2.11      A   
ATOM    583  CD2 HIS A  54       4.292 -11.024   8.003  1.00  2.10      A   
ATOM    584  CE1 HIS A  54       4.669  -9.617   9.634  1.00  2.50      A   
ATOM    585  NE2 HIS A  54       4.578 -10.899   9.340  1.00  2.58      A   
ATOM    586  HE2 HIS A  54       4.910 -11.624   9.916  1.00  3.08      A   
ATOM    587  C   HIS A  54       5.740 -10.370   4.728  1.00  0.90      A   
ATOM    588  O   HIS A  54       6.215 -11.213   5.494  1.00  1.01      A   
ATOM    589  N   LYS A  55       5.683 -10.537   3.418  1.00  0.82      A   
ATOM    590  HN  LYS A  55       5.287  -9.830   2.868  1.00  0.79      A   
ATOM    591  CA  LYS A  55       6.188 -11.734   2.769  1.00  0.86      A   
ATOM    592  CB  LYS A  55       5.358 -12.016   1.510  1.00  0.85      A   
ATOM    593  CG  LYS A  55       6.013 -12.929   0.490  1.00  1.01      A   
ATOM    594  CD  LYS A  55       5.797 -12.397  -0.916  1.00  1.14      A   
ATOM    595  CE  LYS A  55       6.158 -13.432  -1.967  1.00  1.31      A   
ATOM    596  NZ  LYS A  55       5.867 -12.947  -3.346  1.00  1.41      A   
ATOM    597  HZ1 LYS A  55       4.942 -12.469  -3.373  1.00  1.57      A   
ATOM    598  HZ2 LYS A  55       5.845 -13.747  -4.008  1.00  1.68      A   
ATOM    599  HZ3 LYS A  55       6.605 -12.274  -3.655  1.00  1.68      A   
ATOM    600  C   LYS A  55       7.657 -11.544   2.411  1.00  0.87      A   
ATOM    601  O   LYS A  55       8.489 -12.428   2.639  1.00  0.95      A   
ATOM    602  N   ARG A  56       7.972 -10.365   1.885  1.00  0.83      A   
ATOM    603  HN  ARG A  56       7.259  -9.696   1.763  1.00  0.79      A   
ATOM    604  CA  ARG A  56       9.332 -10.033   1.478  1.00  0.87      A   
ATOM    605  CB  ARG A  56       9.381  -8.668   0.786  1.00  0.89      A   
ATOM    606  CG  ARG A  56       8.400  -8.512  -0.366  1.00  0.89      A   
ATOM    607  CD  ARG A  56       8.968  -7.640  -1.474  1.00  0.96      A   
ATOM    608  NE  ARG A  56       8.025  -6.613  -1.925  1.00  1.07      A   
ATOM    609  HE  ARG A  56       8.197  -5.687  -1.624  1.00  1.73      A   
ATOM    610  CZ  ARG A  56       6.981  -6.847  -2.724  1.00  1.05      A   
ATOM    611  NH1 ARG A  56       6.699  -8.081  -3.127  1.00  1.67      A   
ATOM    612 HH11 ARG A  56       7.276  -8.861  -2.838  1.00  2.03      A   
ATOM    613 HH12 ARG A  56       5.894  -8.251  -3.711  1.00  2.13      A   
ATOM    614  NH2 ARG A  56       6.214  -5.843  -3.125  1.00  1.39      A   
ATOM    615 HH21 ARG A  56       6.413  -4.908  -2.830  1.00  1.97      A   
ATOM    616 HH22 ARG A  56       5.436  -6.016  -3.733  1.00  1.48      A   
ATOM    617  C   ARG A  56      10.304 -10.060   2.655  1.00  0.91      A   
ATOM    618  O   ARG A  56      11.495 -10.287   2.474  1.00  0.97      A   
ATOM    619  N   THR A  57       9.794  -9.848   3.859  1.00  0.92      A   
ATOM    620  HN  THR A  57       8.832  -9.685   3.954  1.00  0.90      A   
ATOM    621  CA  THR A  57      10.632  -9.844   5.049  1.00  1.00      A   
ATOM    622  CB  THR A  57       9.912  -9.155   6.223  1.00  1.06      A   
ATOM    623  OG1 THR A  57       8.578  -9.673   6.323  1.00  1.13      A   
ATOM    624  HG1 THR A  57       8.544 -10.321   7.035  1.00  1.59      A   
ATOM    625  CG2 THR A  57       9.856  -7.649   6.008  1.00  1.28      A   
ATOM    626  C   THR A  57      11.030 -11.263   5.462  1.00  1.06      A   
ATOM    627  O   THR A  57      12.011 -11.463   6.178  1.00  1.17      A   
ATOM    628  N   HIS A  58      10.275 -12.251   5.000  1.00  1.05      A   
ATOM    629  HN  HIS A  58       9.515 -12.043   4.413  1.00  1.02      A   
ATOM    630  CA  HIS A  58      10.556 -13.639   5.345  1.00  1.14      A   
ATOM    631  CB  HIS A  58       9.271 -14.400   5.666  1.00  1.18      A   
ATOM    632  CG  HIS A  58       8.967 -14.504   7.131  1.00  1.45      A   
ATOM    633  ND1 HIS A  58       9.802 -15.127   8.031  1.00  1.85      A   
ATOM    634  HD1 HIS A  58      10.670 -15.547   7.821  1.00  2.07      A   
ATOM    635  CD2 HIS A  58       7.902 -14.070   7.847  1.00  1.87      A   
ATOM    636  CE1 HIS A  58       9.265 -15.075   9.234  1.00  2.25      A   
ATOM    637  NE2 HIS A  58       8.112 -14.439   9.152  1.00  2.26      A   
ATOM    638  HE2 HIS A  58       7.446 -14.386   9.874  1.00  2.69      A   
ATOM    639  C   HIS A  58      11.325 -14.353   4.241  1.00  1.17      A   
ATOM    640  O   HIS A  58      12.276 -15.089   4.508  1.00  1.34      A   
ATOM    641  N   THR A  59      10.911 -14.138   3.003  1.00  1.13      A   
ATOM    642  HN  THR A  59      10.140 -13.548   2.848  1.00  1.14      A   
ATOM    643  CA  THR A  59      11.556 -14.773   1.863  1.00  1.19      A   
ATOM    644  CB  THR A  59      10.537 -15.016   0.732  1.00  1.19      A   
ATOM    645  OG1 THR A  59       9.252 -15.302   1.310  1.00  1.41      A   
ATOM    646  HG1 THR A  59       9.338 -16.021   1.947  1.00  1.77      A   
ATOM    647  CG2 THR A  59      10.968 -16.187  -0.141  1.00  1.52      A   
ATOM    648  C   THR A  59      12.718 -13.927   1.335  1.00  1.18      A   
ATOM    649  O   THR A  59      13.505 -14.382   0.504  1.00  1.24      A   
ATOM    650  N   GLY A  60      12.824 -12.696   1.826  1.00  1.15      A   
ATOM    651  HN  GLY A  60      12.175 -12.385   2.492  1.00  1.15      A   
ATOM    652  CA  GLY A  60      13.885 -11.806   1.384  1.00  1.16      A   
ATOM    653  C   GLY A  60      13.694 -11.393  -0.060  1.00  1.12      A   
ATOM    654  O   GLY A  60      14.659 -11.104  -0.766  1.00  1.19      A   
ATOM    655  N   GLU A  61      12.438 -11.362  -0.484  1.00  1.08      A   
ATOM    656  HN  GLU A  61      11.725 -11.572   0.149  1.00  1.09      A   
ATOM    657  CA  GLU A  61      12.086 -11.009  -1.852  1.00  1.07      A   
ATOM    658  CB  GLU A  61      10.588 -11.225  -2.088  1.00  1.11      A   
ATOM    659  CG  GLU A  61      10.122 -10.909  -3.502  1.00  1.20      A   
ATOM    660  CD  GLU A  61       8.626 -11.077  -3.674  1.00  1.21      A   
ATOM    661  OE1 GLU A  61       8.204 -11.838  -4.572  1.00  1.51      A   
ATOM    662  OE2 GLU A  61       7.861 -10.446  -2.919  1.00  1.39      A   
ATOM    663  C   GLU A  61      12.480  -9.577  -2.190  1.00  1.02      A   
ATOM    664  O   GLU A  61      11.986  -8.621  -1.594  1.00  1.04      A   
ATOM    665  N   LYS A  62      13.378  -9.448  -3.152  1.00  1.05      A   
ATOM    666  HN  LYS A  62      13.732 -10.256  -3.583  1.00  1.13      A   
ATOM    667  CA  LYS A  62      13.846  -8.150  -3.606  1.00  1.05      A   
ATOM    668  CB  LYS A  62      15.373  -8.136  -3.694  1.00  1.16      A   
ATOM    669  CG  LYS A  62      16.089  -8.404  -2.382  1.00  1.34      A   
ATOM    670  CD  LYS A  62      15.847  -7.292  -1.375  1.00  1.44      A   
ATOM    671  CE  LYS A  62      16.619  -7.539  -0.090  1.00  1.64      A   
ATOM    672  NZ  LYS A  62      16.215  -8.815   0.548  1.00  1.74      A   
ATOM    673  HZ1 LYS A  62      16.761  -8.973   1.418  1.00  2.10      A   
ATOM    674  HZ2 LYS A  62      16.386  -9.611  -0.102  1.00  2.01      A   
ATOM    675  HZ3 LYS A  62      15.204  -8.791   0.788  1.00  2.03      A   
ATOM    676  C   LYS A  62      13.243  -7.862  -4.974  1.00  1.06      A   
ATOM    677  O   LYS A  62      13.781  -8.273  -6.000  1.00  1.32      A   
ATOM    678  N   LYS A  63      12.117  -7.166  -4.983  1.00  1.04      A   
ATOM    679  HN  LYS A  63      11.742  -6.852  -4.136  1.00  1.22      A   
ATOM    680  CA  LYS A  63      11.426  -6.858  -6.229  1.00  1.06      A   
ATOM    681  CB  LYS A  63       9.912  -6.972  -6.041  1.00  1.12      A   
ATOM    682  CG  LYS A  63       9.292  -8.150  -6.770  1.00  1.37      A   
ATOM    683  CD  LYS A  63       7.886  -8.432  -6.271  1.00  1.44      A   
ATOM    684  CE  LYS A  63       7.216  -9.524  -7.088  1.00  1.71      A   
ATOM    685  NZ  LYS A  63       7.985 -10.797  -7.062  1.00  1.73      A   
ATOM    686  HZ1 LYS A  63       8.078 -11.143  -6.079  1.00  2.03      A   
ATOM    687  HZ2 LYS A  63       8.934 -10.654  -7.457  1.00  1.98      A   
ATOM    688  HZ3 LYS A  63       7.494 -11.518  -7.627  1.00  2.07      A   
ATOM    689  C   LYS A  63      11.783  -5.478  -6.761  1.00  1.05      A   
ATOM    690  O   LYS A  63      11.509  -5.165  -7.920  1.00  1.21      A   
ATOM    691  N   PHE A  64      12.397  -4.657  -5.925  1.00  1.03      A   
ATOM    692  HN  PHE A  64      12.618  -4.964  -5.020  1.00  1.13      A   
ATOM    693  CA  PHE A  64      12.765  -3.310  -6.331  1.00  1.05      A   
ATOM    694  CB  PHE A  64      12.008  -2.278  -5.489  1.00  1.09      A   
ATOM    695  CG  PHE A  64      10.524  -2.494  -5.488  1.00  1.14      A   
ATOM    696  CD1 PHE A  64       9.900  -3.089  -4.404  1.00  1.19      A   
ATOM    697  CD2 PHE A  64       9.754  -2.114  -6.574  1.00  1.30      A   
ATOM    698  CE1 PHE A  64       8.535  -3.301  -4.402  1.00  1.34      A   
ATOM    699  CE2 PHE A  64       8.391  -2.321  -6.578  1.00  1.43      A   
ATOM    700  CZ  PHE A  64       7.780  -2.916  -5.491  1.00  1.44      A   
ATOM    701  C   PHE A  64      14.262  -3.093  -6.206  1.00  1.04      A   
ATOM    702  O   PHE A  64      14.894  -3.629  -5.300  1.00  1.19      A   
ATOM    703  N   ALA A  65      14.817  -2.315  -7.118  1.00  1.05      A   
ATOM    704  HN  ALA A  65      14.254  -1.919  -7.816  1.00  1.17      A   
ATOM    705  CA  ALA A  65      16.237  -2.019  -7.114  1.00  1.07      A   
ATOM    706  CB  ALA A  65      16.979  -2.955  -8.054  1.00  1.12      A   
ATOM    707  C   ALA A  65      16.461  -0.574  -7.526  1.00  1.11      A   
ATOM    708  O   ALA A  65      15.652  -0.002  -8.258  1.00  1.17      A   
ATOM    709  N   CYS A  66      17.539   0.012  -7.040  1.00  1.10      A   
ATOM    710  HN  CYS A  66      18.133  -0.493  -6.440  1.00  1.10      A   
ATOM    711  CA  CYS A  66      17.866   1.391  -7.365  1.00  1.16      A   
ATOM    712  CB  CYS A  66      18.777   1.983  -6.293  1.00  1.18      A   
ATOM    713  SG  CYS A  66      18.219   3.573  -5.646  1.00  1.68      A   
ATOM    714  HG  CYS A  66      18.960   4.515  -6.226  1.00  2.49      A   
ATOM    715  C   CYS A  66      18.507   1.491  -8.750  1.00  1.23      A   
ATOM    716  O   CYS A  66      19.253   0.600  -9.165  1.00  1.28      A   
ATOM    717  N   PRO A  67      18.219   2.576  -9.488  1.00  1.30      A   
ATOM    718  CA  PRO A  67      18.748   2.785 -10.840  1.00  1.41      A   
ATOM    719  CB  PRO A  67      17.889   3.929 -11.382  1.00  1.49      A   
ATOM    720  CG  PRO A  67      17.486   4.693 -10.169  1.00  1.50      A   
ATOM    721  CD  PRO A  67      17.338   3.682  -9.067  1.00  1.33      A   
ATOM    722  C   PRO A  67      20.231   3.164 -10.887  1.00  1.47      A   
ATOM    723  O   PRO A  67      20.915   2.866 -11.866  1.00  1.62      A   
ATOM    724  N   GLU A  68      20.741   3.819  -9.848  1.00  1.45      A   
ATOM    725  HN  GLU A  68      20.171   4.023  -9.072  1.00  1.43      A   
ATOM    726  CA  GLU A  68      22.143   4.221  -9.842  1.00  1.56      A   
ATOM    727  CB  GLU A  68      22.335   5.663  -9.343  1.00  1.72      A   
ATOM    728  CG  GLU A  68      22.330   5.840  -7.831  1.00  1.63      A   
ATOM    729  CD  GLU A  68      20.955   5.671  -7.224  1.00  1.72      A   
ATOM    730  OE1 GLU A  68      20.369   6.677  -6.784  1.00  2.25      A   
ATOM    731  OE2 GLU A  68      20.462   4.527  -7.184  1.00  1.66      A   
ATOM    732  C   GLU A  68      23.012   3.236  -9.072  1.00  1.50      A   
ATOM    733  O   GLU A  68      24.169   3.000  -9.426  1.00  1.66      A   
ATOM    734  N   CYS A  69      22.454   2.664  -8.021  1.00  1.39      A   
ATOM    735  HN  CYS A  69      21.531   2.900  -7.782  1.00  1.39      A   
ATOM    736  CA  CYS A  69      23.173   1.701  -7.207  1.00  1.41      A   
ATOM    737  CB  CYS A  69      23.325   2.209  -5.771  1.00  1.48      A   
ATOM    738  SG  CYS A  69      21.845   2.982  -5.072  1.00  1.69      A   
ATOM    739  HG  CYS A  69      21.187   3.594  -6.057  1.00  1.83      A   
ATOM    740  C   CYS A  69      22.470   0.348  -7.234  1.00  1.36      A   
ATOM    741  O   CYS A  69      21.249   0.279  -7.107  1.00  1.34      A   
ATOM    742  N   PRO A  70      23.232  -0.744  -7.404  1.00  1.39      A   
ATOM    743  CA  PRO A  70      22.685  -2.107  -7.454  1.00  1.39      A   
ATOM    744  CB  PRO A  70      23.874  -2.964  -7.919  1.00  1.51      A   
ATOM    745  CG  PRO A  70      24.917  -1.994  -8.369  1.00  1.63      A   
ATOM    746  CD  PRO A  70      24.691  -0.742  -7.578  1.00  1.49      A   
ATOM    747  C   PRO A  70      22.174  -2.598  -6.095  1.00  1.33      A   
ATOM    748  O   PRO A  70      22.491  -3.707  -5.662  1.00  1.47      A   
ATOM    749  N   LYS A  71      21.386  -1.770  -5.427  1.00  1.24      A   
ATOM    750  HN  LYS A  71      21.162  -0.899  -5.827  1.00  1.28      A   
ATOM    751  CA  LYS A  71      20.822  -2.120  -4.136  1.00  1.21      A   
ATOM    752  CB  LYS A  71      20.989  -0.975  -3.137  1.00  1.23      A   
ATOM    753  CG  LYS A  71      22.385  -0.876  -2.550  1.00  1.42      A   
ATOM    754  CD  LYS A  71      22.386  -0.080  -1.258  1.00  1.56      A   
ATOM    755  CE  LYS A  71      23.507  -0.531  -0.334  1.00  1.95      A   
ATOM    756  NZ  LYS A  71      23.242  -1.878   0.241  1.00  2.14      A   
ATOM    757  HZ1 LYS A  71      22.369  -1.858   0.812  1.00  2.35      A   
ATOM    758  HZ2 LYS A  71      24.030  -2.172   0.848  1.00  2.53      A   
ATOM    759  HZ3 LYS A  71      23.127  -2.578  -0.517  1.00  2.39      A   
ATOM    760  C   LYS A  71      19.352  -2.465  -4.304  1.00  1.13      A   
ATOM    761  O   LYS A  71      18.611  -1.736  -4.965  1.00  1.16      A   
ATOM    762  N   ARG A  72      18.938  -3.578  -3.720  1.00  1.08      A   
ATOM    763  HN  ARG A  72      19.577  -4.118  -3.206  1.00  1.12      A   
ATOM    764  CA  ARG A  72      17.558  -4.017  -3.825  1.00  1.02      A   
ATOM    765  CB  ARG A  72      17.490  -5.473  -4.279  1.00  1.09      A   
ATOM    766  CG  ARG A  72      17.938  -5.670  -5.718  1.00  1.22      A   
ATOM    767  CD  ARG A  72      17.810  -7.116  -6.163  1.00  1.33      A   
ATOM    768  NE  ARG A  72      17.996  -7.247  -7.607  1.00  1.53      A   
ATOM    769  HE  ARG A  72      17.543  -6.585  -8.181  1.00  1.77      A   
ATOM    770  CZ  ARG A  72      18.741  -8.188  -8.186  1.00  1.83      A   
ATOM    771  NH1 ARG A  72      19.348  -9.112  -7.454  1.00  2.12      A   
ATOM    772 HH11 ARG A  72      19.250  -9.111  -6.456  1.00  2.06      A   
ATOM    773 HH12 ARG A  72      19.908  -9.821  -7.899  1.00  2.58      A   
ATOM    774  NH2 ARG A  72      18.869  -8.208  -9.506  1.00  2.20      A   
ATOM    775 HH21 ARG A  72      18.406  -7.517 -10.069  1.00  2.32      A   
ATOM    776 HH22 ARG A  72      19.431  -8.913  -9.949  1.00  2.55      A   
ATOM    777  C   ARG A  72      16.782  -3.794  -2.530  1.00  0.97      A   
ATOM    778  O   ARG A  72      17.324  -3.930  -1.433  1.00  1.04      A   
ATOM    779  N   PHE A  73      15.509  -3.443  -2.675  1.00  0.92      A   
ATOM    780  HN  PHE A  73      15.136  -3.375  -3.584  1.00  0.96      A   
ATOM    781  CA  PHE A  73      14.639  -3.172  -1.536  1.00  0.89      A   
ATOM    782  CB  PHE A  73      14.341  -1.668  -1.444  1.00  0.91      A   
ATOM    783  CG  PHE A  73      15.492  -0.795  -1.854  1.00  1.07      A   
ATOM    784  CD1 PHE A  73      16.529  -0.533  -0.975  1.00  1.27      A   
ATOM    785  CD2 PHE A  73      15.542  -0.246  -3.125  1.00  1.25      A   
ATOM    786  CE1 PHE A  73      17.594   0.262  -1.357  1.00  1.54      A   
ATOM    787  CE2 PHE A  73      16.603   0.551  -3.510  1.00  1.51      A   
ATOM    788  CZ  PHE A  73      17.631   0.802  -2.625  1.00  1.62      A   
ATOM    789  C   PHE A  73      13.333  -3.944  -1.677  1.00  0.85      A   
ATOM    790  O   PHE A  73      13.101  -4.608  -2.691  1.00  0.89      A   
ATOM    791  N   MET A  74      12.476  -3.845  -0.667  1.00  0.84      A   
ATOM    792  HN  MET A  74      12.719  -3.309   0.115  1.00  0.87      A   
ATOM    793  CA  MET A  74      11.195  -4.543  -0.687  1.00  0.84      A   
ATOM    794  CB  MET A  74      11.044  -5.469   0.528  1.00  0.94      A   
ATOM    795  CG  MET A  74      11.292  -4.812   1.880  1.00  1.08      A   
ATOM    796  SD  MET A  74       9.882  -3.862   2.482  1.00  1.84      A   
ATOM    797  CE  MET A  74      10.457  -3.407   4.117  1.00  2.31      A   
ATOM    798  C   MET A  74       9.996  -3.601  -0.814  1.00  0.78      A   
ATOM    799  O   MET A  74       8.871  -4.051  -1.038  1.00  0.82      A   
ATOM    800  N   ARG A  75      10.231  -2.297  -0.689  1.00  0.78      A   
ATOM    801  HN  ARG A  75      11.146  -1.986  -0.538  1.00  0.82      A   
ATOM    802  CA  ARG A  75       9.152  -1.316  -0.782  1.00  0.80      A   
ATOM    803  CB  ARG A  75       8.907  -0.641   0.566  1.00  0.88      A   
ATOM    804  CG  ARG A  75       7.838  -1.314   1.408  1.00  1.09      A   
ATOM    805  CD  ARG A  75       7.623  -0.578   2.716  1.00  1.22      A   
ATOM    806  NE  ARG A  75       7.088   0.764   2.499  1.00  1.14      A   
ATOM    807  HE  ARG A  75       6.433   0.882   1.768  1.00  1.14      A   
ATOM    808  CZ  ARG A  75       7.411   1.820   3.230  1.00  1.34      A   
ATOM    809  NH1 ARG A  75       8.313   1.714   4.192  1.00  1.56      A   
ATOM    810 HH11 ARG A  75       8.755   0.833   4.375  1.00  1.54      A   
ATOM    811 HH12 ARG A  75       8.554   2.507   4.746  1.00  1.86      A   
ATOM    812  NH2 ARG A  75       6.833   2.987   2.986  1.00  1.54      A   
ATOM    813 HH21 ARG A  75       6.156   3.065   2.243  1.00  1.49      A   
ATOM    814 HH22 ARG A  75       7.052   3.788   3.544  1.00  1.84      A   
ATOM    815  C   ARG A  75       9.432  -0.260  -1.844  1.00  0.79      A   
ATOM    816  O   ARG A  75      10.532   0.287  -1.915  1.00  0.82      A   
ATOM    817  N   SER A  76       8.423   0.023  -2.657  1.00  0.83      A   
ATOM    818  HN  SER A  76       7.575  -0.457  -2.551  1.00  0.87      A   
ATOM    819  CA  SER A  76       8.536   1.013  -3.716  1.00  0.87      A   
ATOM    820  CB  SER A  76       7.509   0.702  -4.801  1.00  0.99      A   
ATOM    821  OG  SER A  76       6.448  -0.084  -4.275  1.00  1.11      A   
ATOM    822  HG  SER A  76       6.229  -0.779  -4.910  1.00  1.65      A   
ATOM    823  C   SER A  76       8.301   2.417  -3.169  1.00  0.91      A   
ATOM    824  O   SER A  76       8.977   3.367  -3.553  1.00  0.98      A   
ATOM    825  N   ASP A  77       7.354   2.528  -2.244  1.00  0.96      A   
ATOM    826  HN  ASP A  77       6.854   1.725  -1.971  1.00  0.96      A   
ATOM    827  CA  ASP A  77       7.009   3.813  -1.626  1.00  1.08      A   
ATOM    828  CB  ASP A  77       5.678   3.722  -0.874  1.00  1.21      A   
ATOM    829  CG  ASP A  77       5.314   2.305  -0.464  1.00  1.17      A   
ATOM    830  OD1 ASP A  77       4.903   1.509  -1.341  1.00  1.54      A   
ATOM    831  OD2 ASP A  77       5.437   1.975   0.733  1.00  1.47      A   
ATOM    832  C   ASP A  77       8.111   4.312  -0.694  1.00  1.04      A   
ATOM    833  O   ASP A  77       7.952   5.328  -0.012  1.00  1.20      A   
ATOM    834  N   HIS A  78       9.215   3.574  -0.661  1.00  0.94      A   
ATOM    835  HN  HIS A  78       9.254   2.764  -1.208  1.00  0.92      A   
ATOM    836  CA  HIS A  78      10.365   3.919   0.156  1.00  0.97      A   
ATOM    837  CB  HIS A  78      10.583   2.844   1.229  1.00  1.00      A   
ATOM    838  CG  HIS A  78      11.455   3.267   2.372  1.00  1.15      A   
ATOM    839  ND1 HIS A  78      12.738   2.798   2.555  1.00  1.59      A   
ATOM    840  HD1 HIS A  78      13.203   2.153   1.979  1.00  2.13      A   
ATOM    841  CD2 HIS A  78      11.216   4.113   3.400  1.00  1.62      A   
ATOM    842  CE1 HIS A  78      13.250   3.335   3.645  1.00  1.71      A   
ATOM    843  NE2 HIS A  78      12.346   4.136   4.176  1.00  1.67      A   
ATOM    844  HE2 HIS A  78      12.475   4.682   4.986  1.00  2.03      A   
ATOM    845  C   HIS A  78      11.603   4.024  -0.732  1.00  0.96      A   
ATOM    846  O   HIS A  78      12.692   4.366  -0.264  1.00  1.00      A   
ATOM    847  N   LEU A  79      11.419   3.736  -2.018  1.00  0.96      A   
ATOM    848  HN  LEU A  79      10.518   3.506  -2.332  1.00  0.98      A   
ATOM    849  CA  LEU A  79      12.509   3.781  -2.987  1.00  1.00      A   
ATOM    850  CB  LEU A  79      12.083   3.124  -4.310  1.00  1.03      A   
ATOM    851  CG  LEU A  79      13.035   3.293  -5.503  1.00  1.12      A   
ATOM    852  CD1 LEU A  79      14.334   2.534  -5.275  1.00  1.19      A   
ATOM    853  CD2 LEU A  79      12.364   2.844  -6.794  1.00  1.20      A   
ATOM    854  C   LEU A  79      12.949   5.218  -3.228  1.00  1.10      A   
ATOM    855  O   LEU A  79      14.143   5.512  -3.280  1.00  1.15      A   
ATOM    856  N   SER A  80      11.973   6.109  -3.345  1.00  1.17      A   
ATOM    857  HN  SER A  80      11.040   5.809  -3.274  1.00  1.16      A   
ATOM    858  CA  SER A  80      12.234   7.522  -3.579  1.00  1.30      A   
ATOM    859  CB  SER A  80      10.903   8.267  -3.637  1.00  1.42      A   
ATOM    860  OG  SER A  80       9.849   7.429  -3.182  1.00  1.38      A   
ATOM    861  HG  SER A  80       9.012   7.764  -3.517  1.00  1.49      A   
ATOM    862  C   SER A  80      13.121   8.105  -2.483  1.00  1.34      A   
ATOM    863  O   SER A  80      13.948   8.976  -2.739  1.00  1.47      A   
ATOM    864  N   LYS A  81      12.961   7.595  -1.265  1.00  1.28      A   
ATOM    865  HN  LYS A  81      12.295   6.891  -1.130  1.00  1.22      A   
ATOM    866  CA  LYS A  81      13.747   8.059  -0.130  1.00  1.35      A   
ATOM    867  CB  LYS A  81      13.214   7.464   1.178  1.00  1.39      A   
ATOM    868  CG  LYS A  81      13.793   8.104   2.426  1.00  1.71      A   
ATOM    869  CD  LYS A  81      13.417   9.575   2.519  1.00  1.84      A   
ATOM    870  CE  LYS A  81      14.481  10.368   3.259  1.00  2.08      A   
ATOM    871  NZ  LYS A  81      14.775   9.781   4.590  1.00  2.09      A   
ATOM    872  HZ1 LYS A  81      15.609  10.240   5.009  1.00  2.21      A   
ATOM    873  HZ2 LYS A  81      14.965   8.764   4.502  1.00  2.41      A   
ATOM    874  HZ3 LYS A  81      13.968   9.918   5.229  1.00  2.48      A   
ATOM    875  C   LYS A  81      15.221   7.711  -0.314  1.00  1.33      A   
ATOM    876  O   LYS A  81      16.103   8.481   0.067  1.00  1.44      A   
ATOM    877  N   HIS A  82      15.482   6.561  -0.925  1.00  1.24      A   
ATOM    878  HN  HIS A  82      14.736   6.000  -1.231  1.00  1.20      A   
ATOM    879  CA  HIS A  82      16.851   6.121  -1.168  1.00  1.27      A   
ATOM    880  CB  HIS A  82      16.911   4.610  -1.426  1.00  1.21      A   
ATOM    881  CG  HIS A  82      18.306   4.053  -1.467  1.00  1.36      A   
ATOM    882  ND1 HIS A  82      18.970   3.605  -0.346  1.00  1.65      A   
ATOM    883  HD1 HIS A  82      18.617   3.614   0.572  1.00  1.88      A   
ATOM    884  CD2 HIS A  82      19.156   3.866  -2.503  1.00  1.53      A   
ATOM    885  CE1 HIS A  82      20.164   3.166  -0.690  1.00  1.81      A   
ATOM    886  NE2 HIS A  82      20.301   3.312  -1.995  1.00  1.74      A   
ATOM    887  HE2 HIS A  82      21.122   3.123  -2.505  1.00  1.97      A   
ATOM    888  C   HIS A  82      17.452   6.891  -2.337  1.00  1.32      A   
ATOM    889  O   HIS A  82      18.662   7.096  -2.405  1.00  1.42      A   
ATOM    890  N   ILE A  83      16.598   7.306  -3.260  1.00  1.31      A   
ATOM    891  HN  ILE A  83      15.647   7.086  -3.168  1.00  1.27      A   
ATOM    892  CA  ILE A  83      17.044   8.072  -4.414  1.00  1.41      A   
ATOM    893  CB  ILE A  83      15.995   8.055  -5.549  1.00  1.47      A   
ATOM    894  CG1 ILE A  83      15.674   6.612  -5.954  1.00  1.76      A   
ATOM    895  CG2 ILE A  83      16.488   8.845  -6.757  1.00  1.69      A   
ATOM    896  CD1 ILE A  83      14.592   6.496  -7.009  1.00  2.05      A   
ATOM    897  C   ILE A  83      17.339   9.511  -3.991  1.00  1.54      A   
ATOM    898  O   ILE A  83      18.254  10.154  -4.511  1.00  1.64      A   
ATOM    899  N   LYS A  84      16.573  10.000  -3.019  1.00  1.57      A   
ATOM    900  HN  LYS A  84      15.854   9.438  -2.649  1.00  1.50      A   
ATOM    901  CA  LYS A  84      16.751  11.352  -2.506  1.00  1.73      A   
ATOM    902  CB  LYS A  84      15.577  11.769  -1.620  1.00  1.82      A   
ATOM    903  CG  LYS A  84      14.326  12.160  -2.387  1.00  1.98      A   
ATOM    904  CD  LYS A  84      13.349  12.902  -1.491  1.00  2.15      A   
ATOM    905  CE  LYS A  84      12.105  13.321  -2.255  1.00  2.43      A   
ATOM    906  NZ  LYS A  84      11.326  14.346  -1.514  1.00  2.77      A   
ATOM    907  HZ1 LYS A  84      11.182  14.048  -0.530  1.00  3.06      A   
ATOM    908  HZ2 LYS A  84      10.398  14.483  -1.962  1.00  3.04      A   
ATOM    909  HZ3 LYS A  84      11.836  15.255  -1.516  1.00  3.04      A   
ATOM    910  C   LYS A  84      18.060  11.496  -1.740  1.00  1.78      A   
ATOM    911  O   LYS A  84      18.610  12.591  -1.644  1.00  1.93      A   
ATOM    912  N   THR A  85      18.566  10.393  -1.203  1.00  1.68      A   
ATOM    913  HN  THR A  85      18.088   9.544  -1.303  1.00  1.59      A   
ATOM    914  CA  THR A  85      19.821  10.420  -0.461  1.00  1.77      A   
ATOM    915  CB  THR A  85      19.900   9.279   0.570  1.00  1.77      A   
ATOM    916  OG1 THR A  85      18.990   8.236   0.200  1.00  1.73      A   
ATOM    917  HG1 THR A  85      18.124   8.413   0.592  1.00  1.85      A   
ATOM    918  CG2 THR A  85      19.531   9.790   1.955  1.00  2.00      A   
ATOM    919  C   THR A  85      21.014  10.355  -1.414  1.00  1.79      A   
ATOM    920  O   THR A  85      22.166  10.264  -0.994  1.00  1.91      A   
ATOM    921  N   HIS A  86      20.723  10.390  -2.706  1.00  1.74      A   
ATOM    922  HN  HIS A  86      19.782  10.445  -2.984  1.00  1.72      A   
ATOM    923  CA  HIS A  86      21.756  10.350  -3.729  1.00  1.80      A   
ATOM    924  CB  HIS A  86      21.589   9.105  -4.608  1.00  1.79      A   
ATOM    925  CG  HIS A  86      22.183   7.853  -4.039  1.00  1.76      A   
ATOM    926  ND1 HIS A  86      23.327   7.270  -4.539  1.00  2.03      A   
ATOM    927  HD1 HIS A  86      23.867   7.613  -5.285  1.00  2.42      A   
ATOM    928  CD2 HIS A  86      21.774   7.058  -3.023  1.00  2.16      A   
ATOM    929  CE1 HIS A  86      23.594   6.172  -3.859  1.00  2.23      A   
ATOM    930  NE2 HIS A  86      22.669   6.020  -2.931  1.00  2.34      A   
ATOM    931  HE2 HIS A  86      22.722   5.380  -2.186  1.00  2.78      A   
ATOM    932  C   HIS A  86      21.673  11.602  -4.596  1.00  1.90      A   
ATOM    933  O   HIS A  86      22.148  11.616  -5.731  1.00  2.07      A   
ATOM    934  N   GLN A  87      21.069  12.652  -4.051  1.00  1.90      A   
ATOM    935  HN  GLN A  87      20.736  12.590  -3.129  1.00  1.87      A   
ATOM    936  CB  GLN A  87      19.649  13.852  -5.649  1.00  2.06      A   
ATOM    937  CG  GLN A  87      18.363  13.641  -4.871  1.00  2.01      A   
ATOM    938  CD  GLN A  87      17.158  13.472  -5.768  1.00  2.11      A   
ATOM    939  OE1 GLN A  87      16.487  14.441  -6.121  1.00  2.44      A   
ATOM    940  NE2 GLN A  87      16.873  12.235  -6.138  1.00  2.19      A   
ATOM    941 HE21 GLN A  87      17.451  11.510  -5.813  1.00  2.29      A   
ATOM    942 HE22 GLN A  87      16.097  12.093  -6.720  1.00  2.37      A   
ATOM    943  CA  GLN A  87      20.905  13.907  -4.774  1.00  2.05      A   
ATOM    944  C   GLN A  87      20.814  15.080  -3.805  1.00  2.26      A   
ATOM    945  O   GLN A  87      21.096  14.879  -2.602  1.00  2.51      A   
ATOM    946  OXT GLN A  87      20.468  16.196  -4.246  1.00  2.66      A   
ATOM    947  H5T  DA B   1      15.293  17.344   7.594  1.00  3.76      B   
ATOM    948  O5'  DA B   1      14.637  17.151   8.273  1.00  3.76      B   
ATOM    949  H5'  DA B   1      15.132  16.957  10.272  1.00  3.97      B   
ATOM    950 H5''  DA B   1      16.394  16.476   9.122  1.00  4.01      B   
ATOM    951  H4'  DA B   1      15.709  14.442   9.813  1.00  3.85      B   
ATOM    952  H1'  DA B   1      12.884  13.114   9.793  1.00  3.42      B   
ATOM    953  N9   DA B   1      11.392  14.551  10.069  1.00  3.37      B   
ATOM    954  C4   DA B   1      10.663  13.859  11.004  1.00  3.27      B   
ATOM    955  N3   DA B   1      11.006  12.712  11.613  1.00  3.21      B   
ATOM    956  C2   DA B   1      10.059  12.330  12.462  1.00  3.15      B   
ATOM    957  H2   DA B   1      10.260  11.402  12.998  1.00  3.14      B   
ATOM    958  N1   DA B   1       8.891  12.921  12.752  1.00  3.15      B   
ATOM    959  C6   DA B   1       8.575  14.075  12.121  1.00  3.22      B   
ATOM    960  N6   DA B   1       7.414  14.669  12.414  1.00  3.27      B   
ATOM    961  H61  DA B   1       7.164  15.534  11.953  1.00  3.36      B   
ATOM    962  H62  DA B   1       6.778  14.271  13.092  1.00  3.25      B   
ATOM    963  C5   DA B   1       9.502  14.585  11.192  1.00  3.28      B   
ATOM    964  N7   DA B   1       9.496  15.715  10.385  1.00  3.40      B   
ATOM    965  C8   DA B   1      10.634  15.645   9.738  1.00  3.43      B   
ATOM    966  H8   DA B   1      10.942  16.377   9.005  1.00  3.54      B   
ATOM    967  H2'  DA B   1      12.624  15.452   7.818  1.00  3.36      B   
ATOM    968  C2'  DA B   1      12.961  14.457   8.107  1.00  3.36      B   
ATOM    969  C5'  DA B   1      15.323  16.459   9.320  1.00  3.88      B   
ATOM    970  C4'  DA B   1      14.871  15.020   9.417  1.00  3.74      B   
ATOM    971  O4'  DA B   1      13.686  14.937  10.252  1.00  3.66      B   
ATOM    972  C1'  DA B   1      12.710  14.167   9.565  1.00  3.43      B   
ATOM    973  C3'  DA B   1      14.474  14.358   8.095  1.00  3.54      B   
ATOM    974 H2''  DA B   1      12.510  13.742   7.419  1.00  3.21      B   
ATOM    975  H3'  DA B   1      14.917  14.873   7.241  1.00  3.57      B   
ATOM    976  O3'  DA B   1      14.879  12.989   8.093  1.00  3.54      B   
ATOM    977  P    DG B   2      15.341  12.293   6.727  1.00  3.49      B   
ATOM    978  O1P  DG B   2      16.772  12.590   6.483  1.00  3.74      B   
ATOM    979  O2P  DG B   2      14.342  12.607   5.677  1.00  3.26      B   
ATOM    980  O5'  DG B   2      15.230  10.737   7.042  1.00  3.45      B   
ATOM    981  H5'  DG B   2      15.371  11.054   9.082  1.00  3.58      B   
ATOM    982 H5''  DG B   2      16.455   9.807   8.424  1.00  3.71      B   
ATOM    983  H4'  DG B   2      14.908   8.482   9.395  1.00  3.43      B   
ATOM    984  H1'  DG B   2      11.750   8.436   9.074  1.00  2.94      B   
ATOM    985  N9   DG B   2      11.078  10.356   8.597  1.00  2.90      B   
ATOM    986  C4   DG B   2       9.913  10.325   9.330  1.00  2.82      B   
ATOM    987  N3   DG B   2       9.516   9.326  10.147  1.00  2.80      B   
ATOM    988  C2   DG B   2       8.349   9.588  10.717  1.00  2.76      B   
ATOM    989  N2   DG B   2       7.804   8.699  11.561  1.00  2.78      B   
ATOM    990  H21  DG B   2       8.285   7.833  11.761  1.00  2.81      B   
ATOM    991  H22  DG B   2       6.918   8.889  12.013  1.00  2.78      B   
ATOM    992  N1   DG B   2       7.629  10.738  10.500  1.00  2.75      B   
ATOM    993  H1   DG B   2       6.749  10.833  10.989  1.00  2.75      B   
ATOM    994  C6   DG B   2       8.019  11.779   9.663  1.00  2.77      B   
ATOM    995  O6   DG B   2       7.294  12.773   9.539  1.00  2.80      B   
ATOM    996  C5   DG B   2       9.270  11.511   9.044  1.00  2.81      B   
ATOM    997  N7   DG B   2      10.012  12.272   8.150  1.00  2.88      B   
ATOM    998  C8   DG B   2      11.071  11.548   7.914  1.00  2.93      B   
ATOM    999  H8   DG B   2      11.861  11.851   7.244  1.00  3.02      B   
ATOM   1000  H2'  DG B   2      12.759   9.873   6.552  1.00  3.04      B   
ATOM   1001  C2'  DG B   2      12.619   8.987   7.170  1.00  3.00      B   
ATOM   1002  C5'  DG B   2      15.455  10.239   8.361  1.00  3.53      B   
ATOM   1003  C4'  DG B   2      14.436   9.177   8.699  1.00  3.34      B   
ATOM   1004  O4'  DG B   2      13.250   9.811   9.244  1.00  3.20      B   
ATOM   1005  C1'  DG B   2      12.111   9.325   8.553  1.00  2.99      B   
ATOM   1006  C3'  DG B   2      13.945   8.338   7.517  1.00  3.21      B   
ATOM   1007 H2''  DG B   2      11.976   8.302   6.619  1.00  2.87      B   
ATOM   1008  H3'  DG B   2      14.650   8.378   6.687  1.00  3.30      B   
ATOM   1009  O3'  DG B   2      13.754   6.976   7.912  1.00  3.18      B   
ATOM   1010  P    DG B   3      13.962   5.802   6.835  1.00  3.19      B   
ATOM   1011  O1P  DG B   3      15.381   5.371   6.846  1.00  3.46      B   
ATOM   1012  O2P  DG B   3      13.346   6.241   5.557  1.00  3.04      B   
ATOM   1013  O5'  DG B   3      13.089   4.595   7.395  1.00  3.08      B   
ATOM   1014  H5'  DG B   3      12.894   5.488   9.248  1.00  3.13      B   
ATOM   1015 H5''  DG B   3      13.370   3.777   9.273  1.00  3.26      B   
ATOM   1016  H4'  DG B   3      11.202   3.560   9.863  1.00  2.95      B   
ATOM   1017  H1'  DG B   3       8.578   4.692   8.483  1.00  2.47      B   
ATOM   1018  N9   DG B   3       9.047   6.459   7.471  1.00  2.46      B   
ATOM   1019  C4   DG B   3       7.899   7.152   7.782  1.00  2.37      B   
ATOM   1020  N3   DG B   3       6.910   6.725   8.597  1.00  2.34      B   
ATOM   1021  C2   DG B   3       5.940   7.617   8.706  1.00  2.31      B   
ATOM   1022  N2   DG B   3       4.877   7.351   9.476  1.00  2.34      B   
ATOM   1023  H21  DG B   3       4.826   6.470   9.967  1.00  2.37      B   
ATOM   1024  H22  DG B   3       4.131   8.027   9.585  1.00  2.35      B   
ATOM   1025  N1   DG B   3       5.938   8.834   8.065  1.00  2.30      B   
ATOM   1026  H1   DG B   3       5.149   9.449   8.213  1.00  2.31      B   
ATOM   1027  C6   DG B   3       6.944   9.292   7.221  1.00  2.32      B   
ATOM   1028  O6   DG B   3       6.842  10.408   6.690  1.00  2.35      B   
ATOM   1029  C5   DG B   3       7.993   8.345   7.096  1.00  2.36      B   
ATOM   1030  N7   DG B   3       9.170   8.398   6.362  1.00  2.45      B   
ATOM   1031  C8   DG B   3       9.757   7.259   6.612  1.00  2.50      B   
ATOM   1032  H8   DG B   3      10.703   6.972   6.178  1.00  2.61      B   
ATOM   1033  H2'  DG B   3      10.703   4.703   6.256  1.00  2.65      B   
ATOM   1034  C2'  DG B   3      10.008   4.200   6.928  1.00  2.59      B   
ATOM   1035  C5'  DG B   3      12.740   4.517   8.778  1.00  3.10      B   
ATOM   1036  C4'  DG B   3      11.292   4.118   8.930  1.00  2.89      B   
ATOM   1037  O4'  DG B   3      10.477   5.316   8.908  1.00  2.74      B   
ATOM   1038  C1'  DG B   3       9.431   5.141   7.968  1.00  2.54      B   
ATOM   1039  C3'  DG B   3      10.732   3.216   7.827  1.00  2.78      B   
ATOM   1040 H2''  DG B   3       9.267   3.701   6.311  1.00  2.47      B   
ATOM   1041  H3'  DG B   3      11.528   2.691   7.301  1.00  2.90      B   
ATOM   1042  O3'  DG B   3       9.817   2.262   8.384  1.00  2.72      B   
ATOM   1043  P    DG B   4       9.711   0.787   7.747  1.00  2.76      B   
ATOM   1044  O1P  DG B   4      10.604  -0.138   8.488  1.00  3.02      B   
ATOM   1045  O2P  DG B   4       9.845   0.905   6.271  1.00  2.66      B   
ATOM   1046  O5'  DG B   4       8.221   0.333   8.073  1.00  2.64      B   
ATOM   1047  H5'  DG B   4       8.027   1.689   9.622  1.00  2.62      B   
ATOM   1048 H5''  DG B   4       7.649   0.002  10.033  1.00  2.76      B   
ATOM   1049  H4'  DG B   4       5.552   0.792   9.897  1.00  2.49      B   
ATOM   1050  H1'  DG B   4       4.140   2.575   7.630  1.00  2.09      B   
ATOM   1051  N9   DG B   4       5.637   3.651   6.638  1.00  2.05      B   
ATOM   1052  C4   DG B   4       4.940   4.818   6.417  1.00  1.97      B   
ATOM   1053  N3   DG B   4       3.693   5.097   6.854  1.00  1.96      B   
ATOM   1054  C2   DG B   4       3.297   6.305   6.482  1.00  1.93      B   
ATOM   1055  N2   DG B   4       2.079   6.745   6.832  1.00  1.98      B   
ATOM   1056  H21  DG B   4       1.474   6.150   7.381  1.00  2.04      B   
ATOM   1057  H22  DG B   4       1.764   7.667   6.565  1.00  2.00      B   
ATOM   1058  N1   DG B   4       4.064   7.168   5.735  1.00  1.91      B   
ATOM   1059  H1   DG B   4       3.667   8.068   5.502  1.00  1.92      B   
ATOM   1060  C6   DG B   4       5.350   6.900   5.274  1.00  1.94      B   
ATOM   1061  O6   DG B   4       5.958   7.748   4.607  1.00  1.98      B   
ATOM   1062  C5   DG B   4       5.787   5.611   5.669  1.00  1.97      B   
ATOM   1063  N7   DG B   4       6.986   4.958   5.424  1.00  2.07      B   
ATOM   1064  C8   DG B   4       6.849   3.806   6.018  1.00  2.11      B   
ATOM   1065  H8   DG B   4       7.613   3.047   6.023  1.00  2.23      B   
ATOM   1066  H2'  DG B   4       6.469   1.154   6.206  1.00  2.28      B   
ATOM   1067  C2'  DG B   4       5.492   1.159   6.687  1.00  2.21      B   
ATOM   1068  C5'  DG B   4       7.564   0.769   9.263  1.00  2.62      B   
ATOM   1069  C4'  DG B   4       6.102   1.029   8.985  1.00  2.43      B   
ATOM   1070  O4'  DG B   4       5.948   2.415   8.584  1.00  2.28      B   
ATOM   1071  C1'  DG B   4       5.199   2.474   7.381  1.00  2.13      B   
ATOM   1072  C3'  DG B   4       5.456   0.207   7.867  1.00  2.38      B   
ATOM   1073 H2''  DG B   4       4.755   0.886   5.934  1.00  2.14      B   
ATOM   1074  H3'  DG B   4       6.020  -0.705   7.670  1.00  2.51      B   
ATOM   1075  O3'  DG B   4       4.111  -0.131   8.216  1.00  2.36      B   
ATOM   1076  P    DG B   5       3.401  -1.405   7.539  1.00  2.45      B   
ATOM   1077  O1P  DG B   5       3.783  -2.627   8.289  1.00  2.68      B   
ATOM   1078  O2P  DG B   5       3.630  -1.348   6.073  1.00  2.39      B   
ATOM   1079  O5'  DG B   5       1.856  -1.142   7.814  1.00  2.39      B   
ATOM   1080  H5'  DG B   5       2.313   0.517   8.961  1.00  2.28      B   
ATOM   1081 H5''  DG B   5       0.972  -0.478   9.561  1.00  2.47      B   
ATOM   1082  H4'  DG B   5      -0.171   1.286   8.713  1.00  2.28      B   
ATOM   1083  H1'  DG B   5      -0.150   2.504   5.799  1.00  1.91      B   
ATOM   1084  N9   DG B   5       1.728   2.221   4.932  1.00  1.78      B   
ATOM   1085  C4   DG B   5       1.804   3.436   4.291  1.00  1.65      B   
ATOM   1086  N3   DG B   5       0.909   4.442   4.394  1.00  1.64      B   
ATOM   1087  C2   DG B   5       1.252   5.486   3.658  1.00  1.56      B   
ATOM   1088  N2   DG B   5       0.471   6.574   3.642  1.00  1.62      B   
ATOM   1089  H21  DG B   5      -0.377   6.591   4.192  1.00  1.73      B   
ATOM   1090  H22  DG B   5       0.712   7.380   3.081  1.00  1.61      B   
ATOM   1091  N1   DG B   5       2.386   5.540   2.883  1.00  1.50      B   
ATOM   1092  H1   DG B   5       2.558   6.386   2.358  1.00  1.48      B   
ATOM   1093  C6   DG B   5       3.321   4.518   2.763  1.00  1.52      B   
ATOM   1094  O6   DG B   5       4.313   4.674   2.036  1.00  1.54      B   
ATOM   1095  C5   DG B   5       2.964   3.388   3.547  1.00  1.61      B   
ATOM   1096  N7   DG B   5       3.605   2.167   3.714  1.00  1.73      B   
ATOM   1097  C8   DG B   5       2.838   1.511   4.542  1.00  1.82      B   
ATOM   1098  H8   DG B   5       3.052   0.510   4.886  1.00  1.95      B   
ATOM   1099  H2'  DG B   5       0.988  -0.329   5.451  1.00  2.09      B   
ATOM   1100  C2'  DG B   5       0.174   0.375   5.629  1.00  2.06      B   
ATOM   1101  C5'  DG B   5       1.444  -0.072   8.669  1.00  2.33      B   
ATOM   1102  C4'  DG B   5       0.459   0.823   7.953  1.00  2.20      B   
ATOM   1103  O4'  DG B   5       1.193   1.791   7.160  1.00  2.02      B   
ATOM   1104  C1'  DG B   5       0.673   1.786   5.842  1.00  1.92      B   
ATOM   1105  C3'  DG B   5      -0.485   0.127   6.972  1.00  2.23      B   
ATOM   1106 H2''  DG B   5      -0.536   0.266   4.812  1.00  2.05      B   
ATOM   1107  H3'  DG B   5      -0.577  -0.935   7.194  1.00  2.37      B   
ATOM   1108  O3'  DG B   5      -1.776   0.742   7.025  1.00  2.27      B   
ATOM   1109  P    DC B   6      -3.079  -0.092   6.589  1.00  2.44      B   
ATOM   1110  O1P  DC B   6      -3.669  -0.750   7.784  1.00  2.69      B   
ATOM   1111  O2P  DC B   6      -2.721  -0.914   5.410  1.00  2.40      B   
ATOM   1112  O5'  DC B   6      -4.100   1.030   6.102  1.00  2.44      B   
ATOM   1113  H5'  DC B   6      -2.964   2.549   6.931  1.00  2.29      B   
ATOM   1114 H5''  DC B   6      -4.693   2.582   7.337  1.00  2.56      B   
ATOM   1115  H4'  DC B   6      -4.667   4.244   5.817  1.00  2.39      B   
ATOM   1116  H1'  DC B   6      -3.506   4.325   2.866  1.00  1.99      B   
ATOM   1117  N1   DC B   6      -1.909   2.969   2.705  1.00  1.80      B   
ATOM   1118  C6   DC B   6      -1.394   1.726   2.949  1.00  1.87      B   
ATOM   1119  H6   DC B   6      -1.925   1.043   3.611  1.00  2.04      B   
ATOM   1120  C2   DC B   6      -1.232   3.862   1.867  1.00  1.65      B   
ATOM   1121  O2   DC B   6      -1.719   4.982   1.662  1.00  1.67      B   
ATOM   1122  N3   DC B   6      -0.067   3.480   1.300  1.00  1.57      B   
ATOM   1123  C4   DC B   6       0.427   2.260   1.542  1.00  1.65      B   
ATOM   1124  N4   DC B   6       1.583   1.928   0.963  1.00  1.68      B   
ATOM   1125  H41  DC B   6       1.997   1.021   1.115  1.00  1.81      B   
ATOM   1126  H42  DC B   6       2.050   2.588   0.360  1.00  1.63      B   
ATOM   1127  C5   DC B   6      -0.244   1.331   2.392  1.00  1.81      B   
ATOM   1128  H5   DC B   6       0.159   0.334   2.576  1.00  1.93      B   
ATOM   1129  H2'  DC B   6      -3.894   1.341   3.467  1.00  2.19      B   
ATOM   1130  C2'  DC B   6      -4.269   2.336   3.242  1.00  2.16      B   
ATOM   1131  C5'  DC B   6      -3.970   2.385   6.545  1.00  2.39      B   
ATOM   1132  C4'  DC B   6      -4.223   3.338   5.398  1.00  2.29      B   
ATOM   1133  O4'  DC B   6      -2.974   3.588   4.700  1.00  2.05      B   
ATOM   1134  C1'  DC B   6      -3.184   3.382   3.311  1.00  1.98      B   
ATOM   1135  C3'  DC B   6      -5.197   2.830   4.332  1.00  2.36      B   
ATOM   1136 H2''  DC B   6      -4.777   2.282   2.282  1.00  2.19      B   
ATOM   1137  H3'  DC B   6      -5.831   2.035   4.722  1.00  2.52      B   
ATOM   1138  O3'  DC B   6      -6.016   3.890   3.828  1.00  2.46      B   
ATOM   1139  P    DG B   7      -7.481   3.555   3.252  1.00  2.70      B   
ATOM   1140  O1P  DG B   7      -8.480   3.707   4.336  1.00  2.94      B   
ATOM   1141  O2P  DG B   7      -7.404   2.271   2.506  1.00  2.70      B   
ATOM   1142  O5'  DG B   7      -7.776   4.717   2.201  1.00  2.74      B   
ATOM   1143  H5'  DG B   7      -6.137   5.825   2.811  1.00  2.47      B   
ATOM   1144 H5''  DG B   7      -7.660   6.729   2.673  1.00  2.84      B   
ATOM   1145  H4'  DG B   7      -6.739   7.447   0.770  1.00  2.63      B   
ATOM   1146  H1'  DG B   7      -5.221   5.899  -1.545  1.00  2.25      B   
ATOM   1147  N9   DG B   7      -4.353   4.164  -0.762  1.00  2.02      B   
ATOM   1148  C4   DG B   7      -3.159   4.222  -1.450  1.00  1.78      B   
ATOM   1149  N3   DG B   7      -2.756   5.222  -2.263  1.00  1.69      B   
ATOM   1150  C2   DG B   7      -1.557   4.993  -2.774  1.00  1.54      B   
ATOM   1151  N2   DG B   7      -1.007   5.881  -3.612  1.00  1.51      B   
ATOM   1152  H21  DG B   7      -1.512   6.724  -3.849  1.00  1.60      B   
ATOM   1153  H22  DG B   7      -0.092   5.720  -4.009  1.00  1.48      B   
ATOM   1154  N1   DG B   7      -0.809   3.871  -2.506  1.00  1.50      B   
ATOM   1155  H1   DG B   7       0.100   3.794  -2.942  1.00  1.47      B   
ATOM   1156  C6   DG B   7      -1.203   2.829  -1.675  1.00  1.60      B   
ATOM   1157  O6   DG B   7      -0.450   1.860  -1.503  1.00  1.65      B   
ATOM   1158  C5   DG B   7      -2.492   3.060  -1.121  1.00  1.74      B   
ATOM   1159  N7   DG B   7      -3.251   2.284  -0.257  1.00  1.93      B   
ATOM   1160  C8   DG B   7      -4.343   2.973  -0.079  1.00  2.09      B   
ATOM   1161  H8   DG B   7      -5.165   2.637   0.534  1.00  2.30      B   
ATOM   1162  H2'  DG B   7      -6.964   3.759  -0.189  1.00  2.56      B   
ATOM   1163  C2'  DG B   7      -6.824   4.635  -0.821  1.00  2.53      B   
ATOM   1164  C5'  DG B   7      -7.048   5.947   2.223  1.00  2.64      B   
ATOM   1165  C4'  DG B   7      -6.675   6.358   0.816  1.00  2.55      B   
ATOM   1166  O4'  DG B   7      -5.354   5.854   0.494  1.00  2.24      B   
ATOM   1167  C1'  DG B   7      -5.411   5.174  -0.749  1.00  2.24      B   
ATOM   1168  C3'  DG B   7      -7.598   5.825  -0.283  1.00  2.73      B   
ATOM   1169 H2''  DG B   7      -7.154   4.368  -1.821  1.00  2.64      B   
ATOM   1170  H3'  DG B   7      -8.565   5.530   0.126  1.00  2.95      B   
ATOM   1171  O3'  DG B   7      -7.794   6.820  -1.296  1.00  2.83      B   
ATOM   1172  P    DG B   8      -9.131   6.794  -2.200  1.00  3.15      B   
ATOM   1173  O1P  DG B   8     -10.230   7.469  -1.462  1.00  3.44      B   
ATOM   1174  O2P  DG B   8      -9.342   5.419  -2.725  1.00  3.17      B   
ATOM   1175  O5'  DG B   8      -8.782   7.733  -3.440  1.00  3.14      B   
ATOM   1176  H5'  DG B   8      -7.047   8.395  -2.527  1.00  2.86      B   
ATOM   1177 H5''  DG B   8      -7.991   9.645  -3.368  1.00  3.15      B   
ATOM   1178  H4'  DG B   8      -6.368   9.379  -4.898  1.00  2.76      B   
ATOM   1179  H1'  DG B   8      -5.159   6.738  -6.206  1.00  2.32      B   
ATOM   1180  N9   DG B   8      -5.413   5.148  -4.869  1.00  2.28      B   
ATOM   1181  C4   DG B   8      -4.240   4.483  -5.144  1.00  2.05      B   
ATOM   1182  N3   DG B   8      -3.270   4.893  -5.992  1.00  1.93      B   
ATOM   1183  C2   DG B   8      -2.265   4.034  -6.045  1.00  1.80      B   
ATOM   1184  N2   DG B   8      -1.216   4.285  -6.844  1.00  1.76      B   
ATOM   1185  H21  DG B   8      -1.199   5.130  -7.402  1.00  1.81      B   
ATOM   1186  H22  DG B   8      -0.440   3.639  -6.897  1.00  1.74      B   
ATOM   1187  N1   DG B   8      -2.213   2.867  -5.322  1.00  1.80      B   
ATOM   1188  H1   DG B   8      -1.397   2.281  -5.430  1.00  1.76      B   
ATOM   1189  C6   DG B   8      -3.200   2.424  -4.447  1.00  1.92      B   
ATOM   1190  O6   DG B   8      -3.059   1.352  -3.848  1.00  1.95      B   
ATOM   1191  C5   DG B   8      -4.285   3.335  -4.382  1.00  2.06      B   
ATOM   1192  N7   DG B   8      -5.459   3.279  -3.644  1.00  2.28      B   
ATOM   1193  C8   DG B   8      -6.094   4.372  -3.968  1.00  2.41      B   
ATOM   1194  H8   DG B   8      -7.065   4.635  -3.575  1.00  2.63      B   
ATOM   1195  H2'  DG B   8      -7.958   5.925  -5.226  1.00  2.84      B   
ATOM   1196  C2'  DG B   8      -7.287   6.447  -5.904  1.00  2.72      B   
ATOM   1197  C5'  DG B   8      -7.652   8.608  -3.410  1.00  2.98      B   
ATOM   1198  C4'  DG B   8      -6.808   8.412  -4.646  1.00  2.76      B   
ATOM   1199  O4'  DG B   8      -5.815   7.390  -4.380  1.00  2.48      B   
ATOM   1200  C1'  DG B   8      -5.852   6.427  -5.420  1.00  2.42      B   
ATOM   1201  C3'  DG B   8      -7.555   7.939  -5.896  1.00  2.87      B   
ATOM   1202 H2''  DG B   8      -7.433   6.024  -6.894  1.00  2.75      B   
ATOM   1203  H3'  DG B   8      -8.619   8.163  -5.829  1.00  3.12      B   
ATOM   1204  O3'  DG B   8      -7.013   8.555  -7.067  1.00  2.82      B   
ATOM   1205  P    DG B   9      -7.922   8.719  -8.381  1.00  3.05      B   
ATOM   1206  O1P  DG B   9      -8.581  10.049  -8.355  1.00  3.31      B   
ATOM   1207  O2P  DG B   9      -8.755   7.495  -8.525  1.00  3.14      B   
ATOM   1208  O5'  DG B   9      -6.860   8.727  -9.567  1.00  2.90      B   
ATOM   1209  H5'  DG B   9      -5.279   8.992  -8.260  1.00  2.59      B   
ATOM   1210 H5''  DG B   9      -5.318  10.104  -9.641  1.00  2.76      B   
ATOM   1211  H4'  DG B   9      -3.657   8.720 -10.298  1.00  2.44      B   
ATOM   1212  H1'  DG B   9      -3.629   5.543 -10.600  1.00  2.33      B   
ATOM   1213  N9   DG B   9      -4.984   4.740  -9.223  1.00  2.42      B   
ATOM   1214  C4   DG B   9      -4.284   3.594  -8.915  1.00  2.30      B   
ATOM   1215  N3   DG B   9      -3.080   3.236  -9.411  1.00  2.18      B   
ATOM   1216  C2   DG B   9      -2.662   2.083  -8.913  1.00  2.16      B   
ATOM   1217  N2   DG B   9      -1.485   1.575  -9.305  1.00  2.12      B   
ATOM   1218  H21  DG B   9      -0.924   2.075  -9.981  1.00  2.11      B   
ATOM   1219  H22  DG B   9      -1.150   0.695  -8.934  1.00  2.16      B   
ATOM   1220  N1   DG B   9      -3.368   1.342  -7.995  1.00  2.25      B   
ATOM   1221  H1   DG B   9      -2.951   0.477  -7.675  1.00  2.27      B   
ATOM   1222  C6   DG B   9      -4.608   1.691  -7.470  1.00  2.39      B   
ATOM   1223  O6   DG B   9      -5.161   0.954  -6.641  1.00  2.52      B   
ATOM   1224  C5   DG B   9      -5.070   2.922  -8.001  1.00  2.42      B   
ATOM   1225  N7   DG B   9      -6.243   3.620  -7.753  1.00  2.60      B   
ATOM   1226  C8   DG B   9      -6.150   4.683  -8.503  1.00  2.60      B   
ATOM   1227  H8   DG B   9      -6.916   5.440  -8.557  1.00  2.76      B   
ATOM   1228  H2'  DG B   9      -6.602   6.319 -10.683  1.00  2.80      B   
ATOM   1229  C2'  DG B   9      -5.603   6.276 -11.115  1.00  2.66      B   
ATOM   1230  C5'  DG B   9      -5.495   9.078  -9.325  1.00  2.68      B   
ATOM   1231  C4'  DG B   9      -4.570   8.159 -10.091  1.00  2.51      B   
ATOM   1232  O4'  DG B   9      -4.328   6.966  -9.307  1.00  2.36      B   
ATOM   1233  C1'  DG B   9      -4.565   5.822 -10.110  1.00  2.42      B   
ATOM   1234  C3'  DG B   9      -5.086   7.664 -11.443  1.00  2.65      B   
ATOM   1235 H2''  DG B   9      -5.662   5.655 -12.004  1.00  2.74      B   
ATOM   1236  H3'  DG B   9      -5.870   8.314 -11.828  1.00  2.84      B   
ATOM   1237  O3'  DG B   9      -4.011   7.600 -12.387  1.00  2.59      B   
ATOM   1238  P    DG B  10      -4.309   7.835 -13.950  1.00  2.79      B   
ATOM   1239  O1P  DG B  10      -4.160   9.278 -14.256  1.00  2.89      B   
ATOM   1240  O2P  DG B  10      -5.581   7.143 -14.285  1.00  2.95      B   
ATOM   1241  O5'  DG B  10      -3.119   7.080 -14.691  1.00  2.73      B   
ATOM   1242  H5'  DG B  10      -2.024   6.918 -12.944  1.00  2.46      B   
ATOM   1243 H5''  DG B  10      -1.113   7.463 -14.367  1.00  2.61      B   
ATOM   1244  H4'  DG B  10      -0.386   5.326 -14.252  1.00  2.50      B   
ATOM   1245  H1'  DG B  10      -2.034   2.617 -14.096  1.00  2.60      B   
ATOM   1246  N9   DG B  10      -3.868   2.986 -13.171  1.00  2.64      B   
ATOM   1247  C4   DG B  10      -3.925   1.841 -12.409  1.00  2.64      B   
ATOM   1248  N3   DG B  10      -2.950   0.915 -12.294  1.00  2.59      B   
ATOM   1249  C2   DG B  10      -3.302  -0.076 -11.488  1.00  2.65      B   
ATOM   1250  N2   DG B  10      -2.449  -1.087 -11.264  1.00  2.67      B   
ATOM   1251  H21  DG B  10      -1.544  -1.084 -11.716  1.00  2.65      B   
ATOM   1252  H22  DG B  10      -2.695  -1.850 -10.646  1.00  2.73      B   
ATOM   1253  N1   DG B  10      -4.515  -0.146 -10.845  1.00  2.74      B   
ATOM   1254  H1   DG B  10      -4.679  -0.947 -10.250  1.00  2.81      B   
ATOM   1255  C6   DG B  10      -5.532   0.799 -10.953  1.00  2.81      B   
ATOM   1256  O6   DG B  10      -6.590   0.643 -10.332  1.00  2.96      B   
ATOM   1257  C5   DG B  10      -5.169   1.861 -11.815  1.00  2.75      B   
ATOM   1258  N7   DG B  10      -5.880   2.989 -12.195  1.00  2.83      B   
ATOM   1259  C8   DG B  10      -5.072   3.622 -13.000  1.00  2.76      B   
ATOM   1260  H8   DG B  10      -5.327   4.548 -13.491  1.00  2.82      B   
ATOM   1261  H2'  DG B  10      -4.006   4.660 -15.273  1.00  2.88      B   
ATOM   1262  C2'  DG B  10      -3.135   4.006 -15.335  1.00  2.81      B   
ATOM   1263  C5'  DG B  10      -1.892   6.788 -14.018  1.00  2.57      B   
ATOM   1264  C4'  DG B  10      -1.476   5.362 -14.293  1.00  2.55      B   
ATOM   1265  O4'  DG B  10      -2.108   4.502 -13.313  1.00  2.45      B   
ATOM   1266  C1'  DG B  10      -2.749   3.435 -13.989  1.00  2.61      B   
ATOM   1267  C3'  DG B  10      -1.882   4.795 -15.657  1.00  2.76      B   
ATOM   1268 H2''  DG B  10      -3.341   3.263 -16.101  1.00  2.95      B   
ATOM   1269  H3'  DG B  10      -2.069   5.590 -16.377  1.00  2.89      B   
ATOM   1270  O3'  DG B  10      -0.865   3.920 -16.159  1.00  2.81      B   
ATOM   1271  P    DC B  11      -0.728   3.676 -17.743  1.00  3.07      B   
ATOM   1272  O1P  DC B  11       0.213   4.673 -18.313  1.00  3.13      B   
ATOM   1273  O2P  DC B  11      -2.096   3.557 -18.306  1.00  3.21      B   
ATOM   1274  O5'  DC B  11      -0.036   2.244 -17.847  1.00  3.14      B   
ATOM   1275  H5'  DC B  11       0.534   2.302 -15.860  1.00  2.84      B   
ATOM   1276 H5''  DC B  11       1.792   1.785 -17.001  1.00  3.08      B   
ATOM   1277  H4'  DC B  11       1.241  -0.206 -16.064  1.00  3.14      B   
ATOM   1278  H1'  DC B  11      -1.562  -1.663 -15.871  1.00  3.34      B   
ATOM   1279  N1   DC B  11      -3.100  -0.236 -15.772  1.00  3.25      B   
ATOM   1280  C6   DC B  11      -3.656   0.932 -16.208  1.00  3.27      B   
ATOM   1281  H6   DC B  11      -3.106   1.557 -16.914  1.00  3.26      B   
ATOM   1282  C2   DC B  11      -3.797  -1.057 -14.874  1.00  3.29      B   
ATOM   1283  O2   DC B  11      -3.277  -2.120 -14.500  1.00  3.31      B   
ATOM   1284  N3   DC B  11      -5.019  -0.674 -14.440  1.00  3.35      B   
ATOM   1285  C4   DC B  11      -5.550   0.477 -14.868  1.00  3.37      B   
ATOM   1286  N4   DC B  11      -6.758   0.819 -14.405  1.00  3.48      B   
ATOM   1287  H41  DC B  11      -7.195   1.682 -14.703  1.00  3.54      B   
ATOM   1288  H42  DC B  11      -7.235   0.219 -13.748  1.00  3.54      B   
ATOM   1289  C5   DC B  11      -4.865   1.325 -15.787  1.00  3.32      B   
ATOM   1290  H5   DC B  11      -5.308   2.259 -16.139  1.00  3.37      B   
ATOM   1291  H2'  DC B  11      -1.917   0.382 -18.138  1.00  3.41      B   
ATOM   1292  C2'  DC B  11      -1.517  -0.543 -17.718  1.00  3.44      B   
ATOM   1293  C5'  DC B  11       0.731   1.721 -16.762  1.00  3.02      B   
ATOM   1294  C4'  DC B  11       0.367   0.275 -16.506  1.00  3.13      B   
ATOM   1295  O4'  DC B  11      -0.803   0.220 -15.645  1.00  3.04      B   
ATOM   1296  C1'  DC B  11      -1.760  -0.649 -16.228  1.00  3.26      B   
ATOM   1297  C3'  DC B  11      -0.002  -0.549 -17.742  1.00  3.40      B   
ATOM   1298 H2''  DC B  11      -1.925  -1.367 -18.296  1.00  3.63      B   
ATOM   1299  H3'  DC B  11       0.401  -0.106 -18.653  1.00  3.49      B   
ATOM   1300  O3'  DC B  11       0.485  -1.887 -17.604  1.00  3.55      B   
ATOM   1301  P    DC B  12       0.883  -2.737 -18.909  1.00  3.86      B   
ATOM   1302  O1P  DC B  12       2.315  -2.503 -19.226  1.00  3.91      B   
ATOM   1303  O2P  DC B  12      -0.142  -2.490 -19.955  1.00  3.98      B   
ATOM   1304  O5'  DC B  12       0.731  -4.247 -18.425  1.00  4.00      B   
ATOM   1305  H5'  DC B  12       0.706  -3.656 -16.442  1.00  3.67      B   
ATOM   1306 H5''  DC B  12       1.736  -5.058 -16.809  1.00  3.95      B   
ATOM   1307  H4'  DC B  12      -0.007  -6.079 -15.793  1.00  4.04      B   
ATOM   1308  H1'  DC B  12      -3.073  -6.073 -16.466  1.00  4.26      B   
ATOM   1309  N1   DC B  12      -3.626  -4.233 -17.317  1.00  4.09      B   
ATOM   1310  C6   DC B  12      -3.392  -3.228 -18.214  1.00  4.05      B   
ATOM   1311  H6   DC B  12      -2.446  -3.203 -18.761  1.00  4.06      B   
ATOM   1312  C2   DC B  12      -4.825  -4.270 -16.598  1.00  4.10      B   
ATOM   1313  O2   DC B  12      -5.014  -5.189 -15.787  1.00  4.16      B   
ATOM   1314  N3   DC B  12      -5.751  -3.305 -16.806  1.00  4.09      B   
ATOM   1315  C4   DC B  12      -5.512  -2.331 -17.688  1.00  4.06      B   
ATOM   1316  N4   DC B  12      -6.459  -1.401 -17.858  1.00  4.09      B   
ATOM   1317  H41  DC B  12      -6.316  -0.649 -18.518  1.00  4.09      B   
ATOM   1318  H42  DC B  12      -7.319  -1.447 -17.333  1.00  4.15      B   
ATOM   1319  C5   DC B  12      -4.299  -2.266 -18.433  1.00  4.03      B   
ATOM   1320  H5   DC B  12      -4.119  -1.470 -19.159  1.00  4.02      B   
ATOM   1321  H2'  DC B  12      -1.719  -5.098 -19.050  1.00  4.29      B   
ATOM   1322  C2'  DC B  12      -1.997  -5.868 -18.329  1.00  4.35      B   
ATOM   1323  C5'  DC B  12       0.787  -4.570 -17.032  1.00  3.89      B   
ATOM   1324  C4'  DC B  12      -0.347  -5.498 -16.655  1.00  4.03      B   
ATOM   1325  O4'  DC B  12      -1.543  -4.726 -16.371  1.00  3.91      B   
ATOM   1326  C1'  DC B  12      -2.628  -5.292 -17.085  1.00  4.15      B   
ATOM   1327  C3'  DC B  12      -0.769  -6.518 -17.717  1.00  4.34      B   
ATOM   1328 H2''  DC B  12      -2.613  -6.599 -18.850  1.00  4.58      B   
ATOM   1329  H3'  DC B  12       0.021  -6.676 -18.450  1.00  4.43      B   
ATOM   1330  O3'  DC B  12      -1.109  -7.765 -17.103  1.00  4.52      B   
ATOM   1331  P    DG B  13     -16.458  -3.041 -12.710  1.00  5.55      B   
ATOM   1332  O1P  DG B  13     -16.704  -1.831 -11.886  1.00  5.94      B   
ATOM   1333  O2P  DG B  13     -15.614  -2.935 -13.927  1.00  5.44      B   
ATOM   1334  O5'  DG B  13     -15.795  -4.133 -11.757  1.00  5.51      B   
ATOM   1335  H5'  DG B  13     -15.643  -5.490 -13.309  1.00  5.62      B   
ATOM   1336 H5''  DG B  13     -16.273  -6.144 -11.783  1.00  5.74      B   
ATOM   1337  H4'  DG B  13     -14.177  -6.982 -11.708  1.00  5.36      B   
ATOM   1338  H1'  DG B  13     -11.377  -5.528 -12.000  1.00  4.69      B   
ATOM   1339  N9   DG B  13     -11.597  -3.848 -13.221  1.00  4.65      B   
ATOM   1340  C4   DG B  13     -10.368  -3.923 -13.836  1.00  4.50      B   
ATOM   1341  N3   DG B  13      -9.445  -4.889 -13.646  1.00  4.44      B   
ATOM   1342  C2   DG B  13      -8.362  -4.690 -14.379  1.00  4.32      B   
ATOM   1343  N2   DG B  13      -7.339  -5.555 -14.305  1.00  4.30      B   
ATOM   1344  H21  DG B  13      -7.400  -6.355 -13.690  1.00  4.37      B   
ATOM   1345  H22  DG B  13      -6.503  -5.414 -14.860  1.00  4.24      B   
ATOM   1346  N1   DG B  13      -8.199  -3.626 -15.237  1.00  4.25      B   
ATOM   1347  H1   DG B  13      -7.335  -3.564 -15.759  1.00  4.18      B   
ATOM   1348  C6   DG B  13      -9.138  -2.622 -15.448  1.00  4.30      B   
ATOM   1349  O6   DG B  13      -8.892  -1.705 -16.243  1.00  4.26      B   
ATOM   1350  C5   DG B  13     -10.304  -2.823 -14.664  1.00  4.44      B   
ATOM   1351  N7   DG B  13     -11.465  -2.068 -14.571  1.00  4.57      B   
ATOM   1352  C8   DG B  13     -12.201  -2.713 -13.707  1.00  4.70      B   
ATOM   1353  H8   DG B  13     -13.185  -2.387 -13.402  1.00  4.84      B   
ATOM   1354  H2'  DG B  13     -13.336  -3.287 -11.231  1.00  4.88      B   
ATOM   1355  C2'  DG B  13     -12.739  -4.172 -11.007  1.00  4.80      B   
ATOM   1356  C5'  DG B  13     -15.547  -5.460 -12.224  1.00  5.55      B   
ATOM   1357  C4'  DG B  13     -14.153  -5.899 -11.838  1.00  5.27      B   
ATOM   1358  O4'  DG B  13     -13.225  -5.472 -12.865  1.00  5.09      B   
ATOM   1359  C1'  DG B  13     -12.144  -4.793 -12.253  1.00  4.79      B   
ATOM   1360  C3'  DG B  13     -13.615  -5.315 -10.530  1.00  5.05      B   
ATOM   1361 H2''  DG B  13     -12.009  -3.889 -10.254  1.00  4.60      B   
ATOM   1362  H3'  DG B  13     -14.423  -4.970  -9.887  1.00  5.18      B   
ATOM   1363  O3'  DG B  13     -12.840  -6.298  -9.834  1.00  4.95      B   
ATOM   1364  P    DG B  14     -12.757  -6.259  -8.233  1.00  4.88      B   
ATOM   1365  O1P  DG B  14     -13.939  -6.971  -7.678  1.00  5.18      B   
ATOM   1366  O2P  DG B  14     -12.485  -4.862  -7.813  1.00  4.72      B   
ATOM   1367  O5'  DG B  14     -11.472  -7.137  -7.892  1.00  4.69      B   
ATOM   1368  H5'  DG B  14     -11.395  -7.883  -9.819  1.00  4.80      B   
ATOM   1369 H5''  DG B  14     -11.144  -9.079  -8.528  1.00  4.86      B   
ATOM   1370  H4'  DG B  14      -9.016  -8.833  -9.250  1.00  4.50      B   
ATOM   1371  H1'  DG B  14      -7.258  -6.223  -9.589  1.00  3.90      B   
ATOM   1372  N9   DG B  14      -8.505  -4.599 -10.013  1.00  3.93      B   
ATOM   1373  C4   DG B  14      -7.664  -3.953 -10.890  1.00  3.76      B   
ATOM   1374  N3   DG B  14      -6.461  -4.396 -11.314  1.00  3.65      B   
ATOM   1375  C2   DG B  14      -5.891  -3.553 -12.160  1.00  3.53      B   
ATOM   1376  N2   DG B  14      -4.687  -3.837 -12.679  1.00  3.46      B   
ATOM   1377  H21  DG B  14      -4.221  -4.696 -12.421  1.00  3.51      B   
ATOM   1378  H22  DG B  14      -4.236  -3.205 -13.325  1.00  3.40      B   
ATOM   1379  N1   DG B  14      -6.459  -2.366 -12.561  1.00  3.52      B   
ATOM   1380  H1   DG B  14      -5.941  -1.791 -13.213  1.00  3.44      B   
ATOM   1381  C6   DG B  14      -7.697  -1.891 -12.138  1.00  3.64      B   
ATOM   1382  O6   DG B  14      -8.118  -0.808 -12.563  1.00  3.66      B   
ATOM   1383  C5   DG B  14      -8.318  -2.786 -11.229  1.00  3.77      B   
ATOM   1384  N7   DG B  14      -9.538  -2.696 -10.574  1.00  3.96      B   
ATOM   1385  C8   DG B  14      -9.604  -3.790  -9.865  1.00  4.04      B   
ATOM   1386  H8   DG B  14     -10.437  -4.033  -9.223  1.00  4.21      B   
ATOM   1387  H2'  DG B  14      -9.487  -5.410  -7.629  1.00  4.13      B   
ATOM   1388  C2'  DG B  14      -8.568  -5.937  -7.887  1.00  4.02      B   
ATOM   1389  C5'  DG B  14     -10.935  -8.056  -8.846  1.00  4.71      B   
ATOM   1390  C4'  DG B  14      -9.442  -7.870  -8.968  1.00  4.43      B   
ATOM   1391  O4'  DG B  14      -9.175  -6.828  -9.941  1.00  4.29      B   
ATOM   1392  C1'  DG B  14      -8.277  -5.892  -9.373  1.00  4.01      B   
ATOM   1393  C3'  DG B  14      -8.721  -7.433  -7.690  1.00  4.22      B   
ATOM   1394 H2''  DG B  14      -7.778  -5.539  -7.257  1.00  3.84      B   
ATOM   1395  H3'  DG B  14      -9.310  -7.669  -6.803  1.00  4.34      B   
ATOM   1396  O3'  DG B  14      -7.439  -8.064  -7.592  1.00  4.11      B   
ATOM   1397  P    DC B  15      -6.788  -8.321  -6.141  1.00  4.03      B   
ATOM   1398  O1P  DC B  15      -7.236  -9.640  -5.626  1.00  4.28      B   
ATOM   1399  O2P  DC B  15      -7.012  -7.101  -5.323  1.00  3.89      B   
ATOM   1400  O5'  DC B  15      -5.220  -8.423  -6.417  1.00  3.87      B   
ATOM   1401  H5'  DC B  15      -5.498  -8.640  -8.455  1.00  3.97      B   
ATOM   1402 H5''  DC B  15      -4.377  -9.796  -7.710  1.00  4.03      B   
ATOM   1403  H4'  DC B  15      -2.897  -8.425  -8.731  1.00  3.70      B   
ATOM   1404  H1'  DC B  15      -2.597  -5.243  -8.562  1.00  3.14      B   
ATOM   1405  N1   DC B  15      -4.486  -4.427  -8.135  1.00  3.18      B   
ATOM   1406  C6   DC B  15      -5.673  -4.502  -7.465  1.00  3.34      B   
ATOM   1407  H6   DC B  15      -5.874  -5.359  -6.823  1.00  3.49      B   
ATOM   1408  C2   DC B  15      -4.196  -3.315  -8.938  1.00  3.01      B   
ATOM   1409  O2   DC B  15      -3.102  -3.257  -9.517  1.00  2.92      B   
ATOM   1410  N3   DC B  15      -5.119  -2.332  -9.059  1.00  3.01      B   
ATOM   1411  C4   DC B  15      -6.285  -2.430  -8.416  1.00  3.18      B   
ATOM   1412  N4   DC B  15      -7.172  -1.446  -8.580  1.00  3.23      B   
ATOM   1413  H41  DC B  15      -8.072  -1.469  -8.121  1.00  3.40      B   
ATOM   1414  H42  DC B  15      -6.946  -0.671  -9.186  1.00  3.14      B   
ATOM   1415  C5   DC B  15      -6.595  -3.539  -7.579  1.00  3.35      B   
ATOM   1416  H5   DC B  15      -7.549  -3.608  -7.056  1.00  3.52      B   
ATOM   1417  H2'  DC B  15      -4.115  -6.035  -6.008  1.00  3.36      B   
ATOM   1418  C2'  DC B  15      -3.219  -5.995  -6.626  1.00  3.27      B   
ATOM   1419  C5'  DC B  15      -4.714  -8.761  -7.709  1.00  3.88      B   
ATOM   1420  C4'  DC B  15      -3.552  -7.861  -8.064  1.00  3.63      B   
ATOM   1421  O4'  DC B  15      -4.072  -6.655  -8.677  1.00  3.50      B   
ATOM   1422  C1'  DC B  15      -3.509  -5.523  -8.035  1.00  3.24      B   
ATOM   1423  C3'  DC B  15      -2.680  -7.386  -6.901  1.00  3.46      B   
ATOM   1424 H2''  DC B  15      -2.486  -5.387  -6.097  1.00  3.11      B   
ATOM   1425  H3'  DC B  15      -2.783  -8.043  -6.037  1.00  3.58      B   
ATOM   1426  O3'  DC B  15      -1.305  -7.332  -7.294  1.00  3.38      B   
ATOM   1427  P    DC B  16      -0.148  -7.484  -6.185  1.00  3.37      B   
ATOM   1428  O1P  DC B  16       0.169  -8.921  -5.998  1.00  3.65      B   
ATOM   1429  O2P  DC B  16      -0.546  -6.667  -5.008  1.00  3.22      B   
ATOM   1430  O5'  DC B  16       1.121  -6.795  -6.857  1.00  3.25      B   
ATOM   1431  H5'  DC B  16       0.164  -6.692  -8.688  1.00  3.25      B   
ATOM   1432 H5''  DC B  16       1.860  -7.217  -8.743  1.00  3.39      B   
ATOM   1433  H4'  DC B  16       2.062  -5.091  -9.505  1.00  3.05      B   
ATOM   1434  H1'  DC B  16       1.133  -2.356  -8.172  1.00  2.51      B   
ATOM   1435  N1   DC B  16      -0.552  -2.719  -6.971  1.00  2.53      B   
ATOM   1436  C6   DC B  16      -1.147  -3.456  -5.987  1.00  2.67      B   
ATOM   1437  H6   DC B  16      -0.674  -4.372  -5.640  1.00  2.82      B   
ATOM   1438  C2   DC B  16      -1.141  -1.529  -7.420  1.00  2.38      B   
ATOM   1439  O2   DC B  16      -0.571  -0.863  -8.297  1.00  2.29      B   
ATOM   1440  N3   DC B  16      -2.316  -1.134  -6.881  1.00  2.39      B   
ATOM   1441  C4   DC B  16      -2.895  -1.869  -5.927  1.00  2.54      B   
ATOM   1442  N4   DC B  16      -4.062  -1.444  -5.436  1.00  2.62      B   
ATOM   1443  H41  DC B  16      -4.544  -1.963  -4.715  1.00  2.77      B   
ATOM   1444  H42  DC B  16      -4.469  -0.588  -5.788  1.00  2.57      B   
ATOM   1445  C5   DC B  16      -2.305  -3.073  -5.441  1.00  2.68      B   
ATOM   1446  H5   DC B  16      -2.773  -3.657  -4.649  1.00  2.83      B   
ATOM   1447  H2'  DC B  16       1.269  -4.356  -5.838  1.00  2.80      B   
ATOM   1448  C2'  DC B  16       1.726  -3.718  -6.595  1.00  2.71      B   
ATOM   1449  C5'  DC B  16       1.155  -6.536  -8.263  1.00  3.22      B   
ATOM   1450  C4'  DC B  16       1.587  -5.114  -8.523  1.00  2.99      B   
ATOM   1451  O4'  DC B  16       0.422  -4.253  -8.442  1.00  2.82      B   
ATOM   1452  C1'  DC B  16       0.712  -3.168  -7.577  1.00  2.61      B   
ATOM   1453  C3'  DC B  16       2.597  -4.524  -7.538  1.00  2.91      B   
ATOM   1454 H2''  DC B  16       2.307  -2.959  -6.074  1.00  2.60      B   
ATOM   1455  H3'  DC B  16       3.150  -5.307  -7.019  1.00  3.07      B   
ATOM   1456  O3'  DC B  16       3.516  -3.670  -8.224  1.00  2.86      B   
ATOM   1457  P    DC B  17       4.963  -3.382  -7.591  1.00  2.96      B   
ATOM   1458  O1P  DC B  17       5.907  -4.447  -8.006  1.00  3.27      B   
ATOM   1459  O2P  DC B  17       4.788  -3.084  -6.145  1.00  2.88      B   
ATOM   1460  O5'  DC B  17       5.431  -2.033  -8.299  1.00  2.86      B   
ATOM   1461  H5'  DC B  17       3.810  -2.069  -9.584  1.00  2.79      B   
ATOM   1462 H5''  DC B  17       5.364  -1.639 -10.330  1.00  3.02      B   
ATOM   1463  H4'  DC B  17       4.476   0.419 -10.227  1.00  2.67      B   
ATOM   1464  H1'  DC B  17       3.098   1.976  -7.849  1.00  2.08      B   
ATOM   1465  N1   DC B  17       2.200   0.609  -6.533  1.00  2.01      B   
ATOM   1466  C6   DC B  17       2.287  -0.529  -5.778  1.00  2.10      B   
ATOM   1467  H6   DC B  17       3.157  -1.175  -5.879  1.00  2.27      B   
ATOM   1468  C2   DC B  17       1.097   1.461  -6.401  1.00  1.84      B   
ATOM   1469  O2   DC B  17       1.048   2.493  -7.086  1.00  1.81      B   
ATOM   1470  N3   DC B  17       0.112   1.139  -5.532  1.00  1.81      B   
ATOM   1471  C4   DC B  17       0.202   0.019  -4.809  1.00  1.91      B   
ATOM   1472  N4   DC B  17      -0.799  -0.263  -3.971  1.00  1.94      B   
ATOM   1473  H41  DC B  17      -0.770  -1.102  -3.408  1.00  2.04      B   
ATOM   1474  H42  DC B  17      -1.587   0.361  -3.893  1.00  1.92      B   
ATOM   1475  C5   DC B  17       1.320  -0.861  -4.913  1.00  2.05      B   
ATOM   1476  H5   DC B  17       1.383  -1.773  -4.316  1.00  2.16      B   
ATOM   1477  H2'  DC B  17       4.800  -0.178  -6.468  1.00  2.34      B   
ATOM   1478  C2'  DC B  17       4.676   0.753  -7.020  1.00  2.27      B   
ATOM   1479  C5'  DC B  17       4.742  -1.521  -9.442  1.00  2.82      B   
ATOM   1480  C4'  DC B  17       4.427  -0.056  -9.247  1.00  2.58      B   
ATOM   1481  O4'  DC B  17       3.130   0.083  -8.612  1.00  2.35      B   
ATOM   1482  C1'  DC B  17       3.255   0.952  -7.500  1.00  2.14      B   
ATOM   1483  C3'  DC B  17       5.405   0.705  -8.349  1.00  2.53      B   
ATOM   1484 H2''  DC B  17       5.051   1.558  -6.391  1.00  2.19      B   
ATOM   1485  H3'  DC B  17       6.360   0.186  -8.274  1.00  2.73      B   
ATOM   1486  O3'  DC B  17       5.622   2.029  -8.850  1.00  2.53      B   
ATOM   1487  P    DC B  18       6.978   2.806  -8.478  1.00  2.69      B   
ATOM   1488  O1P  DC B  18       7.987   2.562  -9.543  1.00  3.05      B   
ATOM   1489  O2P  DC B  18       7.313   2.483  -7.069  1.00  2.62      B   
ATOM   1490  O5'  DC B  18       6.570   4.344  -8.538  1.00  2.57      B   
ATOM   1491  H5'  DC B  18       4.729   3.899  -9.374  1.00  2.37      B   
ATOM   1492 H5''  DC B  18       5.598   5.259 -10.114  1.00  2.62      B   
ATOM   1493  H4'  DC B  18       4.087   6.431  -8.932  1.00  2.34      B   
ATOM   1494  H1'  DC B  18       3.276   6.313  -5.916  1.00  1.87      B   
ATOM   1495  N1   DC B  18       3.517   4.375  -5.154  1.00  1.75      B   
ATOM   1496  C6   DC B  18       4.351   3.327  -4.881  1.00  1.85      B   
ATOM   1497  H6   DC B  18       5.331   3.281  -5.355  1.00  2.04      B   
ATOM   1498  C2   DC B  18       2.253   4.446  -4.554  1.00  1.60      B   
ATOM   1499  O2   DC B  18       1.520   5.413  -4.810  1.00  1.62      B   
ATOM   1500  N3   DC B  18       1.864   3.465  -3.710  1.00  1.55      B   
ATOM   1501  C4   DC B  18       2.686   2.444  -3.452  1.00  1.64      B   
ATOM   1502  N4   DC B  18       2.258   1.495  -2.618  1.00  1.68      B   
ATOM   1503  H41  DC B  18       2.854   0.709  -2.405  1.00  1.81      B   
ATOM   1504  H42  DC B  18       1.341   1.566  -2.196  1.00  1.64      B   
ATOM   1505  C5   DC B  18       3.982   2.350  -4.041  1.00  1.81      B   
ATOM   1506  H5   DC B  18       4.652   1.519  -3.813  1.00  1.96      B   
ATOM   1507  H2'  DC B  18       6.047   4.979  -5.995  1.00  2.18      B   
ATOM   1508  C2'  DC B  18       5.383   5.844  -6.029  1.00  2.12      B   
ATOM   1509  C5'  DC B  18       5.361   4.765  -9.174  1.00  2.45      B   
ATOM   1510  C4'  DC B  18       4.611   5.727  -8.283  1.00  2.27      B   
ATOM   1511  O4'  DC B  18       3.720   4.993  -7.403  1.00  2.01      B   
ATOM   1512  C1'  DC B  18       3.924   5.448  -6.077  1.00  1.91      B   
ATOM   1513  C3'  DC B  18       5.494   6.569  -7.356  1.00  2.33      B   
ATOM   1514 H2''  DC B  18       5.655   6.492  -5.200  1.00  2.12      B   
ATOM   1515  H3'  DC B  18       6.521   6.612  -7.717  1.00  2.54      B   
ATOM   1516  O3'  DC B  18       4.972   7.894  -7.240  1.00  2.36      B   
ATOM   1517  P    DG B  19       5.934   9.092  -6.782  1.00  2.60      B   
ATOM   1518  O1P  DG B  19       6.666   9.609  -7.964  1.00  2.96      B   
ATOM   1519  O2P  DG B  19       6.693   8.669  -5.580  1.00  2.55      B   
ATOM   1520  O5'  DG B  19       4.919  10.236  -6.341  1.00  2.53      B   
ATOM   1521  H5'  DG B  19       3.312   9.186  -7.106  1.00  2.36      B   
ATOM   1522 H5''  DG B  19       3.325  10.927  -7.458  1.00  2.61      B   
ATOM   1523  H4'  DG B  19       1.780  10.947  -5.829  1.00  2.36      B   
ATOM   1524  H1'  DG B  19       1.774   9.644  -2.962  1.00  1.95      B   
ATOM   1525  N9   DG B  19       2.970   7.934  -2.953  1.00  1.79      B   
ATOM   1526  C4   DG B  19       2.204   7.195  -2.077  1.00  1.61      B   
ATOM   1527  N3   DG B  19       1.037   7.583  -1.522  1.00  1.58      B   
ATOM   1528  C2   DG B  19       0.536   6.652  -0.723  1.00  1.50      B   
ATOM   1529  N2   DG B  19      -0.619   6.875  -0.084  1.00  1.58      B   
ATOM   1530  H21  DG B  19      -1.104   7.753  -0.212  1.00  1.68      B   
ATOM   1531  H22  DG B  19      -1.025   6.171   0.521  1.00  1.59      B   
ATOM   1532  N1   DG B  19       1.134   5.437  -0.492  1.00  1.43      B   
ATOM   1533  H1   DG B  19       0.666   4.796   0.138  1.00  1.43      B   
ATOM   1534  C6   DG B  19       2.334   5.017  -1.055  1.00  1.47      B   
ATOM   1535  O6   DG B  19       2.781   3.899  -0.788  1.00  1.50      B   
ATOM   1536  C5   DG B  19       2.884   6.007  -1.910  1.00  1.58      B   
ATOM   1537  N7   DG B  19       4.055   6.000  -2.655  1.00  1.76      B   
ATOM   1538  C8   DG B  19       4.066   7.162  -3.249  1.00  1.87      B   
ATOM   1539  H8   DG B  19       4.860   7.488  -3.903  1.00  2.07      B   
ATOM   1540  H2'  DG B  19       4.751   9.839  -3.699  1.00  2.18      B   
ATOM   1541  C2'  DG B  19       3.798  10.269  -3.393  1.00  2.14      B   
ATOM   1542  C5'  DG B  19       3.541  10.173  -6.702  1.00  2.44      B   
ATOM   1543  C4'  DG B  19       2.674  10.421  -5.490  1.00  2.28      B   
ATOM   1544  O4'  DG B  19       2.376   9.154  -4.847  1.00  2.05      B   
ATOM   1545  C1'  DG B  19       2.666   9.267  -3.465  1.00  1.96      B   
ATOM   1546  C3'  DG B  19       3.306  11.288  -4.402  1.00  2.34      B   
ATOM   1547 H2''  DG B  19       3.943  10.720  -2.413  1.00  2.14      B   
ATOM   1548  H3'  DG B  19       4.114  11.902  -4.799  1.00  2.52      B   
ATOM   1549  O3'  DG B  19       2.313  12.127  -3.813  1.00  2.38      B   
ATOM   1550  P    DC B  20       2.728  13.545  -3.202  1.00  2.59      B   
ATOM   1551  O1P  DC B  20       2.465  14.611  -4.202  1.00  2.89      B   
ATOM   1552  O2P  DC B  20       4.080  13.427  -2.598  1.00  2.55      B   
ATOM   1553  O5'  DC B  20       1.686  13.738  -2.016  1.00  2.54      B   
ATOM   1554  H5'  DC B  20       0.451  12.253  -2.751  1.00  2.32      B   
ATOM   1555 H5''  DC B  20      -0.343  13.803  -2.409  1.00  2.63      B   
ATOM   1556  H4'  DC B  20      -1.067  12.634  -0.630  1.00  2.37      B   
ATOM   1557  H1'  DC B  20       0.507  10.943   1.520  1.00  1.99      B   
ATOM   1558  N1   DC B  20       2.249  10.134   0.667  1.00  1.81      B   
ATOM   1559  C6   DC B  20       3.365  10.279  -0.113  1.00  1.85      B   
ATOM   1560  H6   DC B  20       3.527  11.212  -0.651  1.00  2.01      B   
ATOM   1561  C2   DC B  20       2.046   8.955   1.394  1.00  1.66      B   
ATOM   1562  O2   DC B  20       1.038   8.858   2.108  1.00  1.69      B   
ATOM   1563  N3   DC B  20       2.954   7.953   1.305  1.00  1.55      B   
ATOM   1564  C4   DC B  20       4.034   8.095   0.530  1.00  1.61      B   
ATOM   1565  N4   DC B  20       4.902   7.068   0.469  1.00  1.59      B   
ATOM   1566  H41  DC B  20       5.742   7.098  -0.096  1.00  1.69      B   
ATOM   1567  H42  DC B  20       4.725   6.222   0.993  1.00  1.53      B   
ATOM   1568  C5   DC B  20       4.272   9.293  -0.216  1.00  1.77      B   
ATOM   1569  H5   DC B  20       5.153   9.401  -0.852  1.00  1.87      B   
ATOM   1570  H2'  DC B  20       2.628  12.820   0.333  1.00  2.28      B   
ATOM   1571  C2'  DC B  20       1.754  12.610   0.948  1.00  2.22      B   
ATOM   1572  C5'  DC B  20       0.411  13.097  -2.063  1.00  2.44      B   
ATOM   1573  C4'  DC B  20       0.023  12.594  -0.692  1.00  2.30      B   
ATOM   1574  O4'  DC B  20       0.549  11.256  -0.495  1.00  2.03      B   
ATOM   1575  C1'  DC B  20       1.232  11.205   0.747  1.00  1.99      B   
ATOM   1576  C3'  DC B  20       0.550  13.414   0.487  1.00  2.40      B   
ATOM   1577 H2''  DC B  20       2.015  12.845   1.978  1.00  2.27      B   
ATOM   1578  H3'  DC B  20       0.826  14.421   0.174  1.00  2.59      B   
ATOM   1579  O3'  DC B  20      -0.458  13.489   1.496  1.00  2.45      B   
ATOM   1580  P    DC B  21      -0.614  14.828   2.366  1.00  2.69      B   
ATOM   1581  O1P  DC B  21      -1.377  15.834   1.586  1.00  2.94      B   
ATOM   1582  O2P  DC B  21       0.724  15.184   2.906  1.00  2.71      B   
ATOM   1583  O5'  DC B  21      -1.512  14.372   3.599  1.00  2.67      B   
ATOM   1584  H5'  DC B  21      -2.053  12.632   2.623  1.00  2.44      B   
ATOM   1585 H5''  DC B  21      -3.362  13.460   3.492  1.00  2.72      B   
ATOM   1586  H4'  DC B  21      -2.967  11.740   4.903  1.00  2.54      B   
ATOM   1587  H1'  DC B  21      -0.314  10.823   6.341  1.00  2.32      B   
ATOM   1588  N1   DC B  21       1.346  11.301   5.142  1.00  2.19      B   
ATOM   1589  C6   DC B  21       2.043  12.239   4.433  1.00  2.24      B   
ATOM   1590  H6   DC B  21       1.582  13.201   4.214  1.00  2.34      B   
ATOM   1591  C2   DC B  21       1.925  10.065   5.437  1.00  2.09      B   
ATOM   1592  O2   DC B  21       1.278   9.235   6.092  1.00  2.10      B   
ATOM   1593  N3   DC B  21       3.180   9.804   5.002  1.00  2.06      B   
ATOM   1594  C4   DC B  21       3.852  10.725   4.305  1.00  2.12      B   
ATOM   1595  N4   DC B  21       5.088  10.418   3.892  1.00  2.16      B   
ATOM   1596  H41  DC B  21       5.635  11.080   3.360  1.00  2.25      B   
ATOM   1597  H42  DC B  21       5.491   9.519   4.119  1.00  2.14      B   
ATOM   1598  C5   DC B  21       3.288  11.998   3.999  1.00  2.21      B   
ATOM   1599  H5   DC B  21       3.847  12.749   3.438  1.00  2.30      B   
ATOM   1600  H2'  DC B  21       0.224  13.729   5.504  1.00  2.52      B   
ATOM   1601  C2'  DC B  21      -0.250  12.974   6.130  1.00  2.49      B   
ATOM   1602  C5'  DC B  21      -2.308  13.189   3.526  1.00  2.56      B   
ATOM   1603  C4'  DC B  21      -2.057  12.318   4.730  1.00  2.48      B   
ATOM   1604  O4'  DC B  21      -0.897  11.479   4.491  1.00  2.28      B   
ATOM   1605  C1'  DC B  21      -0.024  11.576   5.608  1.00  2.30      B   
ATOM   1606  C3'  DC B  21      -1.759  13.051   6.042  1.00  2.62      B   
ATOM   1607 H2''  DC B  21       0.097  13.129   7.151  1.00  2.57      B   
ATOM   1608  H3'  DC B  21      -2.116  14.081   6.007  1.00  2.78      B   
ATOM   1609  O3'  DC B  21      -2.368  12.376   7.147  1.00  2.70      B   
ATOM   1610  P    DC B  22      -2.803  13.213   8.448  1.00  2.95      B   
ATOM   1611  O1P  DC B  22      -4.219  13.633   8.313  1.00  3.16      B   
ATOM   1612  O2P  DC B  22      -1.759  14.238   8.707  1.00  2.98      B   
ATOM   1613  O5'  DC B  22      -2.737  12.148   9.629  1.00  2.99      B   
ATOM   1614  H5'  DC B  22      -2.549  10.574   8.300  1.00  2.72      B   
ATOM   1615 H5''  DC B  22      -3.727  10.332   9.604  1.00  3.01      B   
ATOM   1616  H4'  DC B  22      -2.067   9.048  10.404  1.00  2.84      B   
ATOM   1617  H1'  DC B  22       0.982   9.624  10.848  1.00  2.71      B   
ATOM   1618  N1   DC B  22       1.670  11.033   9.450  1.00  2.57      B   
ATOM   1619  C6   DC B  22       1.568  12.284   8.909  1.00  2.62      B   
ATOM   1620  H6   DC B  22       0.686  12.891   9.116  1.00  2.75      B   
ATOM   1621  C2   DC B  22       2.801  10.248   9.202  1.00  2.46      B   
ATOM   1622  O2   DC B  22       2.876   9.124   9.717  1.00  2.46      B   
ATOM   1623  N3   DC B  22       3.782  10.734   8.408  1.00  2.42      B   
ATOM   1624  C4   DC B  22       3.669  11.955   7.879  1.00  2.47      B   
ATOM   1625  N4   DC B  22       4.659  12.387   7.096  1.00  2.48      B   
ATOM   1626  H41  DC B  22       4.603  13.306   6.678  1.00  2.55      B   
ATOM   1627  H42  DC B  22       5.462  11.799   6.918  1.00  2.46      B   
ATOM   1628  C5   DC B  22       2.535  12.783   8.126  1.00  2.57      B   
ATOM   1629  H5   DC B  22       2.458  13.787   7.702  1.00  2.65      B   
ATOM   1630  H2'  DC B  22      -0.311  12.414  10.715  1.00  2.92      B   
ATOM   1631  C2'  DC B  22      -0.089  11.469  11.212  1.00  2.90      B   
ATOM   1632  C5'  DC B  22      -2.750  10.746   9.358  1.00  2.87      B   
ATOM   1633  C4'  DC B  22      -1.691  10.047  10.177  1.00  2.81      B   
ATOM   1634  O4'  DC B  22      -0.441  10.025   9.441  1.00  2.62      B   
ATOM   1635  C1'  DC B  22       0.593  10.482  10.293  1.00  2.68      B   
ATOM   1636  C3'  DC B  22      -1.358  10.697  11.522  1.00  2.99      B   
ATOM   1637 H2''  DC B  22       0.470  11.694  12.117  1.00  3.00      B   
ATOM   1638  H3'  DC B  22      -2.164  11.349  11.858  1.00  3.15      B   
ATOM   1639  O3'  DC B  22      -1.111   9.698  12.514  1.00  3.07      B   
ATOM   1640  P    DC B  23      -1.474   9.991  14.055  1.00  3.35      B   
ATOM   1641  O1P  DC B  23      -2.886   9.613  14.309  1.00  3.52      B   
ATOM   1642  O2P  DC B  23      -1.009  11.360  14.406  1.00  3.42      B   
ATOM   1643  O5'  DC B  23      -0.568   8.956  14.856  1.00  3.37      B   
ATOM   1644  H5'  DC B  23      -0.214   7.859  13.143  1.00  3.02      B   
ATOM   1645 H5''  DC B  23      -0.625   6.907  14.586  1.00  3.31      B   
ATOM   1646  H4'  DC B  23       1.591   6.521  14.530  1.00  3.14      B   
ATOM   1647  H1'  DC B  23       4.033   8.462  14.396  1.00  3.09      B   
ATOM   1648  N1   DC B  23       3.544  10.209  13.337  1.00  2.98      B   
ATOM   1649  C6   DC B  23       2.744  11.311  13.201  1.00  3.04      B   
ATOM   1650  H6   DC B  23       1.805  11.367  13.750  1.00  3.16      B   
ATOM   1651  C2   DC B  23       4.755  10.125  12.639  1.00  2.88      B   
ATOM   1652  O2   DC B  23       5.464   9.116  12.782  1.00  2.88      B   
ATOM   1653  N3   DC B  23       5.121  11.142  11.829  1.00  2.83      B   
ATOM   1654  C4   DC B  23       4.335  12.212  11.700  1.00  2.88      B   
ATOM   1655  N4   DC B  23       4.739  13.186  10.887  1.00  2.88      B   
ATOM   1656  H41  DC B  23       4.174  14.013  10.761  1.00  2.95      B   
ATOM   1657  H42  DC B  23       5.619  13.105  10.396  1.00  2.84      B   
ATOM   1658  C5   DC B  23       3.097  12.327  12.402  1.00  3.00      B   
ATOM   1659  H5   DC B  23       2.463  13.210  12.294  1.00  3.08      B   
ATOM   1660  H2'  DC B  23       1.716  10.232  15.379  1.00  3.39      B   
ATOM   1661  C2'  DC B  23       2.479   9.465  15.514  1.00  3.34      B   
ATOM   1662  C5'  DC B  23      -0.077   7.777  14.221  1.00  3.20      B   
ATOM   1663  C4'  DC B  23       1.393   7.593  14.520  1.00  3.16      B   
ATOM   1664  O4'  DC B  23       2.189   8.305  13.534  1.00  2.97      B   
ATOM   1665  C1'  DC B  23       3.155   9.089  14.216  1.00  3.08      B   
ATOM   1666  C3'  DC B  23       1.860   8.127  15.876  1.00  3.39      B   
ATOM   1667 H2''  DC B  23       3.157   9.809  16.293  1.00  3.47      B   
ATOM   1668  H3'  DC B  23       1.024   8.235  16.568  1.00  3.56      B   
ATOM   1669  O3'  DC B  23       2.837   7.252  16.443  1.00  3.44      B   
ATOM   1670  P    DT B  24       2.946   7.105  18.035  1.00  3.73      B   
ATOM   1671  O1P  DT B  24       2.056   5.998  18.476  1.00  3.89      B   
ATOM   1672  O2P  DT B  24       2.785   8.457  18.638  1.00  3.87      B   
ATOM   1673  O5'  DT B  24       4.448   6.638  18.264  1.00  3.72      B   
ATOM   1674  H5'  DT B  24       4.629   6.026  16.296  1.00  3.34      B   
ATOM   1675 H5''  DT B  24       5.165   4.852  17.515  1.00  3.60      B   
ATOM   1676  H4'  DT B  24       7.170   5.571  16.782  1.00  3.44      B   
ATOM   1677  H1'  DT B  24       8.375   8.448  16.556  1.00  3.40      B   
ATOM   1678  N1   DT B  24       6.865   9.864  16.177  1.00  3.34      B   
ATOM   1679  C6   DT B  24       5.660  10.437  16.536  1.00  3.43      B   
ATOM   1680  H6   DT B  24       5.049   9.936  17.285  1.00  3.55      B   
ATOM   1681  C2   DT B  24       7.688  10.452  15.241  1.00  3.23      B   
ATOM   1682  O2   DT B  24       8.760   9.976  14.905  1.00  3.19      B   
ATOM   1683  N3   DT B  24       7.211  11.622  14.712  1.00  3.21      B   
ATOM   1684  H3   DT B  24       7.792  12.076  14.023  1.00  3.16      B   
ATOM   1685  C4   DT B  24       6.023  12.250  15.015  1.00  3.31      B   
ATOM   1686  O4   DT B  24       5.718  13.296  14.447  1.00  3.33      B   
ATOM   1687  C5   DT B  24       5.210  11.587  16.006  1.00  3.43      B   
ATOM   1688  C7   DT B  24       3.910  12.210  16.401  1.00  3.60      B   
ATOM   1689  H71  DT B  24       3.419  11.588  17.149  1.00  3.75      B   
ATOM   1690  H72  DT B  24       3.267  12.302  15.526  1.00  3.69      B   
ATOM   1691  H73  DT B  24       4.094  13.200  16.819  1.00  3.70      B   
ATOM   1692  H2'  DT B  24       6.052   8.758  18.543  1.00  3.74      B   
ATOM   1693  C2'  DT B  24       7.054   8.437  18.264  1.00  3.68      B   
ATOM   1694  C5'  DT B  24       5.143   5.907  17.252  1.00  3.51      B   
ATOM   1695  C4'  DT B  24       6.560   6.413  17.114  1.00  3.47      B   
ATOM   1696  O4'  DT B  24       6.591   7.529  16.187  1.00  3.29      B   
ATOM   1697  C1'  DT B  24       7.316   8.592  16.786  1.00  3.41      B   
ATOM   1698  C3'  DT B  24       7.211   6.934  18.399  1.00  3.70      B   
ATOM   1699 H2''  DT B  24       7.758   8.971  18.901  1.00  3.81      B   
ATOM   1700  H3'  DT B  24       6.705   6.548  19.284  1.00  3.87      B   
ATOM   1701  O3'  DT B  24       8.592   6.561  18.440  1.00  3.75      B   
ATOM   1702  H3T  DT B  24       8.908   6.534  17.532  1.00  3.84      B   
ENDMDL
MODEL        4                                                                  
ATOM      1  CB  LYS A   1     -15.370  10.652 -10.074  1.00  2.71      A   
ATOM      2  CG  LYS A   1     -14.174  11.310 -10.738  1.00  2.91      A   
ATOM      3  CD  LYS A   1     -14.046  12.765 -10.321  1.00  3.08      A   
ATOM      4  CE  LYS A   1     -12.821  13.413 -10.947  1.00  3.35      A   
ATOM      5  NZ  LYS A   1     -12.538  14.748 -10.361  1.00  3.56      A   
ATOM      6  HZ1 LYS A   1     -12.231  14.649  -9.371  1.00  3.68      A   
ATOM      7  HZ2 LYS A   1     -13.389  15.342 -10.388  1.00  3.77      A   
ATOM      8  HZ3 LYS A   1     -11.783  15.222 -10.898  1.00  3.82      A   
ATOM      9  C   LYS A   1     -15.822   8.550  -8.792  1.00  2.36      A   
ATOM     10  O   LYS A   1     -16.561   7.565  -8.762  1.00  2.40      A   
ATOM     11  N   LYS A   1     -16.174   8.612 -11.237  1.00  2.65      A   
ATOM     12  HT1 LYS A   1     -16.078   7.578 -11.307  1.00  2.69      A   
ATOM     13  HT2 LYS A   1     -15.870   9.037 -12.134  1.00  2.82      A   
ATOM     14  HT3 LYS A   1     -17.175   8.844 -11.077  1.00  2.81      A   
ATOM     15  CA  LYS A   1     -15.347   9.123 -10.120  1.00  2.51      A   
ATOM     16  N   LYS A   2     -15.398   9.173  -7.700  1.00  2.31      A   
ATOM     17  HN  LYS A   2     -14.828   9.963  -7.794  1.00  2.42      A   
ATOM     18  CA  LYS A   2     -15.767   8.728  -6.366  1.00  2.20      A   
ATOM     19  CB  LYS A   2     -14.891   9.431  -5.329  1.00  2.22      A   
ATOM     20  CG  LYS A   2     -13.400   9.224  -5.544  1.00  2.22      A   
ATOM     21  CD  LYS A   2     -12.616  10.460  -5.148  1.00  2.35      A   
ATOM     22  CE  LYS A   2     -11.125  10.268  -5.360  1.00  2.43      A   
ATOM     23  NZ  LYS A   2     -10.503   9.475  -4.269  1.00  2.52      A   
ATOM     24  HZ1 LYS A   2     -10.378   8.486  -4.566  1.00  2.78      A   
ATOM     25  HZ2 LYS A   2     -11.103   9.499  -3.419  1.00  2.83      A   
ATOM     26  HZ3 LYS A   2      -9.572   9.871  -4.029  1.00  2.72      A   
ATOM     27  C   LYS A   2     -17.244   8.990  -6.090  1.00  2.26      A   
ATOM     28  O   LYS A   2     -17.630  10.097  -5.706  1.00  2.39      A   
ATOM     29  N   GLN A   3     -18.066   7.973  -6.310  1.00  2.22      A   
ATOM     30  HN  GLN A   3     -17.698   7.126  -6.644  1.00  2.19      A   
ATOM     31  CA  GLN A   3     -19.500   8.083  -6.087  1.00  2.30      A   
ATOM     32  CB  GLN A   3     -20.268   7.581  -7.312  1.00  2.40      A   
ATOM     33  CG  GLN A   3     -20.084   8.416  -8.566  1.00  2.64      A   
ATOM     34  CD  GLN A   3     -21.047   8.016  -9.664  1.00  2.84      A   
ATOM     35  OE1 GLN A   3     -22.164   8.525  -9.742  1.00  3.03      A   
ATOM     36  NE2 GLN A   3     -20.627   7.101 -10.517  1.00  3.16      A   
ATOM     37 HE21 GLN A   3     -19.723   6.735 -10.400  1.00  3.35      A   
ATOM     38 HE22 GLN A   3     -21.239   6.817 -11.230  1.00  3.39      A   
ATOM     39  C   GLN A   3     -19.931   7.287  -4.863  1.00  2.21      A   
ATOM     40  O   GLN A   3     -21.034   7.467  -4.349  1.00  2.32      A   
ATOM     41  N   HIS A   4     -19.062   6.406  -4.394  1.00  2.05      A   
ATOM     42  HN  HIS A   4     -18.178   6.322  -4.818  1.00  2.03      A   
ATOM     43  CA  HIS A   4     -19.383   5.577  -3.239  1.00  1.96      A   
ATOM     44  CB  HIS A   4     -18.916   4.136  -3.465  1.00  1.88      A   
ATOM     45  CG  HIS A   4     -19.796   3.099  -2.834  1.00  1.97      A   
ATOM     46  ND1 HIS A   4     -20.318   2.035  -3.534  1.00  2.18      A   
ATOM     47  HD1 HIS A   4     -20.188   1.858  -4.493  1.00  2.53      A   
ATOM     48  CD2 HIS A   4     -20.234   2.958  -1.559  1.00  2.31      A   
ATOM     49  CE1 HIS A   4     -21.038   1.284  -2.720  1.00  2.26      A   
ATOM     50  NE2 HIS A   4     -21.002   1.820  -1.517  1.00  2.34      A   
ATOM     51  HE2 HIS A   4     -21.326   1.386  -0.697  1.00  2.65      A   
ATOM     52  C   HIS A   4     -18.756   6.146  -1.974  1.00  1.93      A   
ATOM     53  O   HIS A   4     -17.557   5.999  -1.744  1.00  1.91      A   
ATOM     54  N   ILE A   5     -19.569   6.807  -1.164  1.00  1.98      A   
ATOM     55  HN  ILE A   5     -20.512   6.905  -1.405  1.00  2.06      A   
ATOM     56  CA  ILE A   5     -19.092   7.393   0.078  1.00  1.98      A   
ATOM     57  CB  ILE A   5     -19.669   8.815   0.291  1.00  2.12      A   
ATOM     58  CG1 ILE A   5     -19.145   9.439   1.591  1.00  2.15      A   
ATOM     59  CG2 ILE A   5     -21.191   8.804   0.263  1.00  2.19      A   
ATOM     60  CD1 ILE A   5     -19.537  10.889   1.778  1.00  2.31      A   
ATOM     61  C   ILE A   5     -19.454   6.504   1.261  1.00  1.91      A   
ATOM     62  O   ILE A   5     -20.524   5.888   1.280  1.00  1.92      A   
ATOM     63  N   CYS A   6     -18.548   6.413   2.229  1.00  1.87      A   
ATOM     64  HN  CYS A   6     -17.700   6.898   2.138  1.00  1.89      A   
ATOM     65  CA  CYS A   6     -18.788   5.618   3.420  1.00  1.82      A   
ATOM     66  CB  CYS A   6     -17.502   5.488   4.242  1.00  1.79      A   
ATOM     67  SG  CYS A   6     -16.044   5.025   3.276  1.00  2.19      A   
ATOM     68  HG  CYS A   6     -15.993   5.816   2.212  1.00  2.94      A   
ATOM     69  C   CYS A   6     -19.883   6.274   4.255  1.00  1.89      A   
ATOM     70  O   CYS A   6     -19.793   7.453   4.601  1.00  1.98      A   
ATOM     71  N   HIS A   7     -20.927   5.520   4.563  1.00  1.88      A   
ATOM     72  HN  HIS A   7     -20.954   4.586   4.260  1.00  1.85      A   
ATOM     73  CA  HIS A   7     -22.038   6.052   5.343  1.00  1.97      A   
ATOM     74  CB  HIS A   7     -23.379   5.501   4.861  1.00  2.03      A   
ATOM     75  CG  HIS A   7     -23.724   5.922   3.467  1.00  2.23      A   
ATOM     76  ND1 HIS A   7     -24.103   5.034   2.486  1.00  2.62      A   
ATOM     77  HD1 HIS A   7     -24.181   4.061   2.594  1.00  2.87      A   
ATOM     78  CD2 HIS A   7     -23.743   7.146   2.890  1.00  2.56      A   
ATOM     79  CE1 HIS A   7     -24.340   5.691   1.369  1.00  2.97      A   
ATOM     80  NE2 HIS A   7     -24.130   6.975   1.585  1.00  2.88      A   
ATOM     81  HE2 HIS A   7     -24.378   7.695   0.969  1.00  3.22      A   
ATOM     82  C   HIS A   7     -21.839   5.825   6.836  1.00  1.96      A   
ATOM     83  O   HIS A   7     -22.732   5.348   7.538  1.00  2.10      A   
ATOM     84  N   ILE A   8     -20.653   6.168   7.303  1.00  1.89      A
[truncated: 911,447 more chars]
